# Supplementary material for: The use of health geography modeling to understand early dispersion of COVID-19 in São Paulo, Brazil
Source: PLoS One. 2021 Jan 7;16(1):e0245051. doi: 10.1371/journal.pone.0245051 (PMC7790416; doi:10.1371/journal.pone.0245051)
Supplement: S1 Data set — (XLSX) [file pone.0245051.s001.xlsx]

## Sheet: Planilha1
COD_6_mun	COD_7_mun	Municipality	RRAS	MCREGIAO	COD_17DRS	17DRS	COD_GVE	COD_NET_GVE	GVE_NOME	COD_GVE_NOME	COD_RS	NOME_RS_2015	Notif_1	Notif_2	Notif_3	Notif_4	Notif_5	Notif_6	Notif_7	Notif_8	Notif_9	Notif_10	Notif_11	Notif_12	Notif_13	Notif_14	Notif_15	Notif_16	Total_cases	Cases_1	Cases_2	Cases_3	Cases_4	Cases_5	Cases_6	Cases_7	Cases_8	Cases_9	Cases_10	Cases_11	Cases_12	Cases_13	Cases_14	Cases_15	Cases_16	Deaths_1	Deaths_2	Deaths_3	Deaths_4
350010	3500105	ADAMANTINA	RRAS10	CENTRO_OESTE	3509	MARÍLIA	19	1344	MARILIA	1344 MARILIA	35091	ADAMANTINA	0	0	0	0	0	0	0	0	0	0	0	2	0	1	0	0	3	0	0	0	0	0	0	0	0	0	0	0	0	0	0	0	0	0	0	0	0
350020	3500204	ADOLFO	RRAS12	NOROESTE	3515	SÃO JOSÉ DO RIO PRETO	29	1354	SAO JOSE DO RIO PRETO	1354 SAO JOSE DO RIO PRETO	35156	JOSÉ BONIFÁCIO	0	0	0	0	0	0	0	0	0	0	0	0	0	0	0	0	0	0	0	0	0	0	0	0	0	0	0	0	0	0	0	0	0	0	0	0	0
350030	3500303	AGUAI	RRAS15	NORDESTE	3514	SÃO JOÃO DA BOA VISTA	26	1350	SAO JOAO DA BOA VISTA	1350 SAO JOAO DA BOA VISTA	35142	MANTIQUEIRA	0	0	0	0	0	0	0	0	0	0	0	0	0	0	3	0	3	0	0	0	0	0	0	0	0	0	0	0	0	0	0	0	0	0	0	0	0
350040	3500402	AGUAS DA PRATA	RRAS15	NORDESTE	3514	SÃO JOÃO DA BOA VISTA	26	1350	SAO JOAO DA BOA VISTA	1350 SAO JOAO DA BOA VISTA	35142	MANTIQUEIRA	0	0	0	0	0	0	0	0	0	1	0	0	0	0	0	0	1	0	0	0	0	0	0	0	0	0	0	0	0	0	0	0	0	0	0	0	0
350050	3500501	AGUAS DE LINDOIA	RRAS15	CENTRO_LESTE	3507	CAMPINAS	17	1342	CAMPINAS	1342 CAMPINAS	35074	CIRCUITO DAS AGUAS	0	0	1	0	0	0	0	0	0	0	0	3	0	1	3	0	8	0	0	0	0	0	0	0	0	0	0	0	1	0	0	0	0	0	0	0	0
350055	3500550	AGUAS DE SANTA BARBARA	RRAS09	CENTRO_OESTE	3506	BAURU	16	1341	BOTUCATU	1341 BOTUCATU	35061	VALE DO JURUMIRIM	0	0	0	0	0	0	0	0	0	0	0	0	0	0	0	0	0	0	0	0	0	0	0	0	0	0	0	0	0	0	0	0	0	0	0	0	0
350060	3500600	AGUAS DE SAO PEDRO	RRAS14	CENTRO_LESTE	3510	PIRACICABA	20	1345	PIRACICABA	1345 PIRACICABA	35103	PIRACICABA	0	0	0	0	0	0	0	0	0	0	0	0	0	0	0	0	0	0	0	0	0	0	0	0	0	0	0	0	0	0	0	0	0	0	0	0	0
350070	3500709	AGUDOS	RRAS09	CENTRO_OESTE	3506	BAURU	15	1340	BAURU	1340 BAURU	35062	BAURU	0	0	0	0	0	0	0	0	0	0	1	3	4	3	0	0	11	0	0	0	0	0	0	0	0	0	0	0	1	1	0	0	0	0	0	0	0
350075	3500758	ALAMBARI	RRAS08	SUL_SUDESTE	3516	SOROCABA	31	1353	SOROCABA	1353 SOROCABA	35161	ITAPETININGA	0	0	0	0	0	0	0	0	0	0	1	0	1	1	0	0	3	0	0	0	0	0	0	0	0	0	0	1	0	0	0	0	0	0	0	0	0
350080	3500808	ALFREDO MARCONDES	RRAS11	CENTRO_OESTE	3511	PRESIDENTE PRUDENTE	21	1346	PRESIDENTE PRUDENTE	1346 PRESIDENTE PRUDENTE	35112	ALTA SOROCABANA	0	0	0	0	0	0	0	0	0	0	0	0	0	0	0	0	0	0	0	0	0	0	0	0	0	0	0	0	0	0	0	0	0	0	0	0	0
350090	3500907	ALTAIR	RRAS13	NOROESTE	3505	BARRETOS	14	1339	BARRETOS	1339 BARRETOS	35051	NORTE-BARRETOS	0	0	0	0	0	0	0	0	0	0	0	0	0	0	0	0	0	0	0	0	0	0	0	0	0	0	0	0	0	0	0	0	0	0	0	0	0
350100	3501004	ALTINOPOLIS	RRAS13	NORDESTE	3513	RIBEIRÃO PRETO	24	1348	RIBEIRAO PRETO	1348 RIBEIRAO PRETO	35133	VALE DAS CACHOEIRAS	0	0	0	0	0	0	0	0	0	0	0	3	3	2	1	0	9	0	0	0	0	0	0	0	0	0	0	0	0	0	0	0	0	0	0	0	0
350110	3501103	ALTO ALEGRE	RRAS12	NOROESTE	3502	ARAÇATUBA	11	1336	ARACATUBA	1336 ARACATUBA	35023	CONSÓRCIOS DO DRS II	0	0	0	0	0	0	0	0	0	0	0	0	0	1	0	0	1	0	0	0	0	0	0	0	0	0	0	0	0	0	0	0	0	0	0	0	0
350115	3501152	ALUMINIO	RRAS08	SUL_SUDESTE	3516	SOROCABA	31	1353	SOROCABA	1353 SOROCABA	35163	SOROCABA	0	0	0	0	0	0	0	0	0	1	2	0	2	0	0	0	5	0	0	0	0	0	0	0	0	0	0	0	0	0	0	0	0	0	0	0	0
350120	3501202	ALVARES FLORENCE	RRAS12	NOROESTE	3515	SÃO JOSÉ DO RIO PRETO	29	1354	SAO JOSE DO RIO PRETO	1354 SAO JOSE DO RIO PRETO	35157	VOTUPORANGA	0	0	0	0	0	0	0	0	0	0	0	1	0	0	0	0	1	0	0	0	0	0	0	0	0	0	0	0	0	0	0	0	0	0	0	0	0
350130	3501301	ALVARES MACHADO	RRAS11	CENTRO_OESTE	3511	PRESIDENTE PRUDENTE	21	1346	PRESIDENTE PRUDENTE	1346 PRESIDENTE PRUDENTE	35112	ALTA SOROCABANA	0	0	0	0	0	0	0	0	0	1	0	0	2	2	1	0	6	0	0	0	0	0	0	0	0	0	0	0	0	0	0	0	0	0	0	0	0
350140	3501400	ALVARO DE CARVALHO	RRAS10	CENTRO_OESTE	3509	MARÍLIA	19	1344	MARILIA	1344 MARILIA	35093	MARÍLIA	0	0	0	0	0	0	0	0	0	0	0	0	0	0	0	0	0	0	0	0	0	0	0	0	0	0	0	0	0	0	0	0	0	0	0	0	0
350150	3501509	ALVINLANDIA	RRAS10	CENTRO_OESTE	3509	MARÍLIA	19	1344	MARILIA	1344 MARILIA	35093	MARÍLIA	0	0	0	0	0	0	0	0	0	0	0	0	0	0	0	0	0	0	0	0	0	0	0	0	0	0	0	0	0	0	0	0	0	0	0	0	0
350160	3501608	AMERICANA	RRAS15	CENTRO_LESTE	3507	CAMPINAS	17	1342	CAMPINAS	1342 CAMPINAS	35072	REG METRO CAMPINAS	0	0	0	0	0	0	0	2	0	0	7	8	6	3	3	0	29	0	0	0	0	0	0	0	0	0	0	3	0	2	0	0	0	0	0	0	0
350170	3501707	AMERICO BRASILIENSE	RRAS13	NORDESTE	3503	ARARAQUARA	12	1337	ARARAQUARA	1337 ARARAQUARA	35031	CENTRAL DO DRS III	0	0	0	0	0	0	1	0	0	0	0	0	0	6	3	0	10	0	0	0	0	0	0	0	0	0	0	0	0	0	2	0	0	0	0	0	0
350180	3501806	AMERICO DE CAMPOS	RRAS12	NOROESTE	3515	SÃO JOSÉ DO RIO PRETO	29	1354	SAO JOSE DO RIO PRETO	1354 SAO JOSE DO RIO PRETO	35157	VOTUPORANGA	0	0	0	0	0	0	0	0	0	0	0	0	1	0	0	0	1	0	0	0	0	0	0	0	0	0	0	0	0	0	0	0	0	0	0	0	0
350190	3501905	AMPARO	RRAS15	CENTRO_LESTE	3507	CAMPINAS	17	1342	CAMPINAS	1342 CAMPINAS	35074	CIRCUITO DAS AGUAS	0	0	0	0	0	0	0	1	0	0	2	4	3	1	4	1	16	0	0	0	0	0	0	0	0	0	0	0	0	0	0	1	0	0	0	0	0
350200	3502002	ANALANDIA	RRAS14	CENTRO_LESTE	3510	PIRACICABA	20	1345	PIRACICABA	1345 PIRACICABA	35104	RIO CLARO	0	0	0	0	0	0	0	0	0	0	0	0	1	0	0	0	1	0	0	0	0	0	0	0	0	0	0	0	0	0	0	0	0	0	0	0	0
350210	3502101	ANDRADINA	RRAS12	NOROESTE	3502	ARAÇATUBA	11	1336	ARACATUBA	1336 ARACATUBA	35022	LAGOS DO DRS II	2	1	1	0	0	0	0	0	3	0	2	5	0	1	2	2	19	0	0	0	0	0	0	0	0	0	0	0	0	0	0	0	0	0	0	0	0
350220	3502200	ANGATUBA	RRAS08	SUL_SUDESTE	3516	SOROCABA	31	1353	SOROCABA	1353 SOROCABA	35161	ITAPETININGA	0	0	0	0	0	0	0	0	0	0	1	3	4	1	2	1	12	0	0	0	0	0	0	0	0	0	0	0	0	0	0	0	0	0	0	0	0
350230	3502309	ANHEMBI	RRAS09	CENTRO_OESTE	3506	BAURU	16	1341	BOTUCATU	1341 BOTUCATU	35063	POLO CUESTA	0	0	0	0	0	0	0	0	0	0	0	0	2	2	1	0	5	0	0	0	0	0	0	0	0	0	0	0	0	0	0	0	0	0	0	0	0
350240	3502408	ANHUMAS	RRAS11	CENTRO_OESTE	3511	PRESIDENTE PRUDENTE	21	1346	PRESIDENTE PRUDENTE	1346 PRESIDENTE PRUDENTE	35112	ALTA SOROCABANA	0	0	0	0	0	0	0	0	0	0	0	0	0	0	0	0	0	0	0	0	0	0	0	0	0	0	0	0	0	0	0	0	0	0	0	0	0
350250	3502507	APARECIDA	RRAS17	SUL_SUDESTE	3517	TAUBATÉ	33	1352	TAUBATE	1352 TAUBATE	35172	CIRCUITO DA FÉ - VALE HISTÓRICO	0	0	0	0	1	0	0	0	0	0	0	0	1	0	1	0	3	0	0	0	0	0	0	0	0	0	0	0	0	0	0	0	0	0	0	0	0
350260	3502606	APARECIDA D'OESTE	RRAS12	NOROESTE	3515	SÃO JOSÉ DO RIO PRETO	30	1574	JALES	1574 JALES	35153	JALES	0	0	0	0	0	0	0	0	0	0	0	0	0	0	0	0	0	0	0	0	0	0	0	0	0	0	0	0	0	0	0	0	0	0	0	0	0
350270	3502705	APIAI	RRAS08	SUL_SUDESTE	3516	SOROCABA	32	1575	ITAPEVA	1575 ITAPEVA	35162	ITAPEVA	0	0	0	0	0	0	0	0	0	0	0	0	1	0	0	0	1	0	0	0	0	0	0	0	0	0	0	0	0	0	0	0	0	0	0	0	0
350275	3502754	ARACARIGUAMA	RRAS08	SUL_SUDESTE	3516	SOROCABA	31	1353	SOROCABA	1353 SOROCABA	35163	SOROCABA	0	0	0	0	0	0	0	0	0	0	0	0	0	7	2	1	10	0	0	0	0	0	0	0	0	0	0	0	0	0	1	0	0	0	0	0	0
350280	3502804	ARACATUBA	RRAS12	NOROESTE	3502	ARAÇATUBA	11	1336	ARACATUBA	1336 ARACATUBA	35021	CENTRAL DO DRS II	0	0	0	1	0	4	0	0	3	0	6	7	5	6	10	3	45	0	0	0	0	0	0	0	0	0	0	2	3	3	3	2	0	0	0	0	0
350290	3502903	ARACOIABA DA SERRA	RRAS08	SUL_SUDESTE	3516	SOROCABA	31	1353	SOROCABA	1353 SOROCABA	35163	SOROCABA	0	0	0	0	0	0	0	0	0	0	0	1	4	0	2	0	7	0	0	0	0	0	0	0	0	0	0	0	0	1	0	0	0	0	0	0	0
350300	3503000	ARAMINA	RRAS13	NORDESTE	3508	FRANCA	18	1343	FRANCA	1343 FRANCA	35083	ALTA MOGIANA	0	0	0	0	0	0	0	0	0	0	2	0	0	0	0	0	2	0	0	0	0	0	0	0	0	0	0	0	0	0	0	0	0	0	0	0	0
350310	3503109	ARANDU	RRAS09	CENTRO_OESTE	3506	BAURU	16	1341	BOTUCATU	1341 BOTUCATU	35061	VALE DO JURUMIRIM	0	0	0	0	1	0	0	0	0	0	0	1	2	0	0	0	4	0	0	0	0	0	0	0	0	0	0	0	0	0	0	0	0	0	0	0	0
350315	3503158	ARAPEI	RRAS17	SUL_SUDESTE	3517	TAUBATÉ	33	1352	TAUBATE	1352 TAUBATE	35172	CIRCUITO DA FÉ - VALE HISTÓRICO	0	0	0	0	0	0	0	0	0	0	0	0	0	0	0	0	0	0	0	0	0	0	0	0	0	0	0	0	0	0	0	0	0	0	0	0	0
350320	3503208	ARARAQUARA	RRAS13	NORDESTE	3503	ARARAQUARA	12	1337	ARARAQUARA	1337 ARARAQUARA	35031	CENTRAL DO DRS III	0	0	0	0	0	0	1	0	2	0	2	21	17	18	9	4	74	0	0	0	0	0	0	0	0	0	0	0	4	4	0	2	0	0	0	0	0
350330	3503307	ARARAS	RRAS14	CENTRO_LESTE	3510	PIRACICABA	20	1345	PIRACICABA	1345 PIRACICABA	35101	ARARAS	0	0	0	1	1	0	1	3	4	4	4	8	6	7	7	1	47	0	0	0	0	0	0	0	0	0	0	0	1	1	1	0	0	0	0	0	0
350335	3503356	ARCO-IRIS	RRAS10	CENTRO_OESTE	3509	MARÍLIA	19	1344	MARILIA	1344 MARILIA	35095	TUPÃ	0	0	0	0	0	0	0	0	0	0	0	0	0	0	0	0	0	0	0	0	0	0	0	0	0	0	0	0	0	0	0	0	0	0	0	0	0
350340	3503406	AREALVA	RRAS09	CENTRO_OESTE	3506	BAURU	15	1340	BAURU	1340 BAURU	35062	BAURU	0	0	0	0	0	0	0	0	0	0	0	1	0	0	0	0	1	0	0	0	0	0	0	0	0	0	0	0	0	0	0	0	0	0	0	0	0
350350	3503505	AREIAS	RRAS17	SUL_SUDESTE	3517	TAUBATÉ	33	1352	TAUBATE	1352 TAUBATE	35172	CIRCUITO DA FÉ - VALE HISTÓRICO	0	0	0	0	0	0	0	0	0	0	0	0	0	0	0	0	0	0	0	0	0	0	0	0	0	0	0	0	0	0	0	0	0	0	0	0	0
350360	3503604	AREIOPOLIS	RRAS09	CENTRO_OESTE	3506	BAURU	16	1341	BOTUCATU	1341 BOTUCATU	35063	POLO CUESTA	0	0	0	0	0	0	0	0	0	0	0	0	0	0	0	0	0	0	0	0	0	0	0	0	0	0	0	0	0	0	0	0	0	0	0	0	0
350370	3503703	ARIRANHA	RRAS12	NOROESTE	3515	SÃO JOSÉ DO RIO PRETO	29	1354	SAO JOSE DO RIO PRETO	1354 SAO JOSE DO RIO PRETO	35151	CATANDUVA	0	0	0	1	0	0	0	0	0	0	0	1	0	0	0	0	2	0	0	0	0	0	0	0	0	0	0	0	0	0	0	0	0	0	0	0	0
350380	3503802	ARTUR NOGUEIRA	RRAS15	CENTRO_LESTE	3507	CAMPINAS	17	1342	CAMPINAS	1342 CAMPINAS	35072	REG METRO CAMPINAS	0	1	0	0	0	0	0	0	2	1	5	1	3	1	1	0	15	0	0	0	0	0	0	0	0	0	0	0	0	0	0	0	0	0	0	0	0
350390	3503901	ARUJA	RRAS02	SUL_SUDESTE	3501	GRANDE SÃO PAULO	8	1333	MOGI DAS CRUZES	1333 MOGI DAS CRUZES	35011	ALTO DO TIETÊ	1	0	0	0	0	0	0	0	0	0	1	6	5	6	9	0	28	0	0	0	0	0	0	0	0	0	0	1	1	3	2	1	0	0	0	0	0
350395	3503950	ASPASIA	RRAS12	NOROESTE	3515	SÃO JOSÉ DO RIO PRETO	30	1574	JALES	1574 JALES	35153	JALES	0	0	0	0	0	0	0	0	0	0	0	0	0	0	0	0	0	0	0	0	0	0	0	0	0	0	0	0	0	0	0	0	0	0	0	0	0
350400	3504008	ASSIS	RRAS10	CENTRO_OESTE	3509	MARÍLIA	13	1338	ASSIS	1338 ASSIS	35092	ASSIS	0	0	0	2	0	0	0	0	3	3	4	3	1	2	3	0	21	0	0	0	0	0	0	0	0	0	0	1	1	0	0	0	0	0	0	0	0
350410	3504107	ATIBAIA	RRAS16	CENTRO_LESTE	3507	CAMPINAS	17	1342	CAMPINAS	1342 CAMPINAS	35071	BRAGANÇA	0	0	1	0	0	0	0	0	1	0	5	11	10	15	4	0	47	0	0	0	0	0	0	0	0	0	0	0	2	2	3	0	0	0	0	0	0
350420	3504206	AURIFLAMA	RRAS12	NOROESTE	3502	ARAÇATUBA	11	1336	ARACATUBA	1336 ARACATUBA	35021	CENTRAL DO DRS II	0	0	0	0	0	0	0	1	0	0	2	2	1	0	0	0	6	0	0	0	0	0	0	0	0	0	0	0	0	0	0	0	0	0	0	0	0
350430	3504305	AVAI	RRAS09	CENTRO_OESTE	3506	BAURU	15	1340	BAURU	1340 BAURU	35062	BAURU	0	0	0	0	0	0	0	0	0	0	0	0	0	1	0	0	1	0	0	0	0	0	0	0	0	0	0	0	0	0	1	0	0	0	0	0	0
350440	3504404	AVANHANDAVA	RRAS12	NOROESTE	3502	ARAÇATUBA	11	1336	ARACATUBA	1336 ARACATUBA	35023	CONSÓRCIOS DO DRS II	0	0	0	0	0	0	0	0	0	0	0	0	0	0	1	0	1	0	0	0	0	0	0	0	0	0	0	0	0	0	0	0	0	0	0	0	0
350450	3504503	AVARE	RRAS09	CENTRO_OESTE	3506	BAURU	16	1341	BOTUCATU	1341 BOTUCATU	35061	VALE DO JURUMIRIM	0	1	0	1	0	0	1	0	0	0	4	3	0	4	1	0	15	0	0	0	0	0	0	0	0	0	0	0	0	0	3	0	0	0	0	0	0
350460	3504602	BADY BASSITT	RRAS12	NOROESTE	3515	SÃO JOSÉ DO RIO PRETO	29	1354	SAO JOSE DO RIO PRETO	1354 SAO JOSE DO RIO PRETO	35155	SÃO JOSÉ DO RIO PRETO	0	0	0	0	1	0	1	0	0	0	2	1	2	0	2	0	9	0	0	0	0	0	0	0	0	0	0	0	0	1	0	1	0	0	0	0	0
350470	3504701	BALBINOS	RRAS09	CENTRO_OESTE	3506	BAURU	15	1340	BAURU	1340 BAURU	35062	BAURU	0	0	0	0	0	0	0	0	0	0	0	0	0	0	0	0	0	0	0	0	0	0	0	0	0	0	0	0	0	0	0	0	0	0	0	0	0
350480	3504800	BALSAMO	RRAS12	NOROESTE	3515	SÃO JOSÉ DO RIO PRETO	29	1354	SAO JOSE DO RIO PRETO	1354 SAO JOSE DO RIO PRETO	35155	SÃO JOSÉ DO RIO PRETO	0	0	0	0	0	1	0	0	1	0	0	0	2	1	0	1	6	0	0	0	0	0	0	0	0	0	0	0	0	0	0	0	0	0	0	0	0
350490	3504909	BANANAL	RRAS17	SUL_SUDESTE	3517	TAUBATÉ	33	1352	TAUBATE	1352 TAUBATE	35172	CIRCUITO DA FÉ - VALE HISTÓRICO	0	0	0	0	0	0	0	0	1	0	0	0	0	0	0	0	1	0	0	0	0	0	0	0	0	0	0	0	0	0	0	0	0	0	0	0	0
350500	3505005	BARAO DE ANTONINA	RRAS09	CENTRO_OESTE	3506	BAURU	16	1341	BOTUCATU	1341 BOTUCATU	35061	VALE DO JURUMIRIM	0	0	0	0	0	0	0	0	0	0	0	0	0	0	0	0	0	0	0	0	0	0	0	0	0	0	0	0	0	0	0	0	0	0	0	0	0
350510	3505104	BARBOSA	RRAS12	NOROESTE	3502	ARAÇATUBA	11	1336	ARACATUBA	1336 ARACATUBA	35023	CONSÓRCIOS DO DRS II	0	0	0	0	0	0	0	0	0	0	0	0	0	0	0	0	0	0	0	0	0	0	0	0	0	0	0	0	0	0	0	0	0	0	0	0	0
350520	3505203	BARIRI	RRAS09	CENTRO_OESTE	3506	BAURU	15	1340	BAURU	1340 BAURU	35064	JAU	0	0	0	0	0	0	0	0	0	0	1	3	2	3	4	1	14	0	0	0	0	0	0	0	0	0	0	0	0	0	1	0	0	0	0	0	0
350530	3505302	BARRA BONITA	RRAS09	CENTRO_OESTE	3506	BAURU	15	1340	BAURU	1340 BAURU	35064	JAU	0	0	0	0	0	0	0	0	0	0	0	3	2	3	3	0	11	0	0	0	0	0	0	0	0	0	0	0	0	0	0	0	0	0	0	0	0
350535	3505351	BARRA DO CHAPEU	RRAS08	SUL_SUDESTE	3516	SOROCABA	32	1575	ITAPEVA	1575 ITAPEVA	35162	ITAPEVA	0	0	0	0	0	0	0	0	0	0	0	0	0	0	0	0	0	0	0	0	0	0	0	0	0	0	0	0	0	0	0	0	0	0	0	0	0
350540	3505401	BARRA DO TURVO	RRAS07	SUL_SUDESTE	3512	REGISTRO	23	1347	REGISTRO	1347 REGISTRO	35121	VALE DO RIBEIRA	0	0	0	0	0	0	0	0	0	1	0	0	0	1	0	0	2	0	0	0	0	0	0	0	0	0	0	0	0	0	1	0	0	0	0	0	0
350550	3505500	BARRETOS	RRAS13	NOROESTE	3505	BARRETOS	14	1339	BARRETOS	1339 BARRETOS	35051	NORTE-BARRETOS	0	0	0	1	0	0	0	0	2	1	2	20	13	5	6	0	50	0	0	0	0	0	0	0	0	0	0	0	0	0	1	0	0	0	0	0	0
350560	3505609	BARRINHA	RRAS13	NORDESTE	3513	RIBEIRÃO PRETO	24	1348	RIBEIRAO PRETO	1348 RIBEIRAO PRETO	35131	HORIZONTE VERDE	0	0	0	0	0	0	0	0	0	1	1	3	1	1	0	0	7	0	0	0	0	0	0	0	0	0	0	0	0	0	0	0	0	0	0	0	0
350570	3505708	BARUERI	RRAS05	SUL_SUDESTE	3501	GRANDE SÃO PAULO	10	1335	OSASCO	1335 OSASCO	35014	ROTA DOS BANDEIRANTES	1	0	0	0	1	2	4	0	1	1	8	31	47	21	18	4	139	0	0	0	0	0	0	0	0	0	0	5	8	7	4	3	0	0	0	0	0
350580	3505807	BASTOS	RRAS10	CENTRO_OESTE	3509	MARÍLIA	19	1344	MARILIA	1344 MARILIA	35095	TUPÃ	0	0	0	0	0	0	0	0	0	0	1	0	0	0	0	0	1	0	0	0	0	0	0	0	0	0	0	0	0	0	0	0	0	0	0	0	0
350590	3505906	BATATAIS	RRAS13	NORDESTE	3513	RIBEIRÃO PRETO	24	1348	RIBEIRAO PRETO	1348 RIBEIRAO PRETO	35133	VALE DAS CACHOEIRAS	0	0	0	0	0	0	0	0	1	2	2	5	6	2	3	2	23	0	0	0	0	0	0	0	0	0	0	1	0	0	0	0	0	0	0	0	0
350600	3506003	BAURU	RRAS09	CENTRO_OESTE	3506	BAURU	15	1340	BAURU	1340 BAURU	35062	BAURU	0	0	2	0	1	0	3	3	2	2	7	26	25	31	21	4	127	0	0	0	0	0	0	0	0	0	0	0	4	1	5	2	0	0	0	0	0
350610	3506102	BEBEDOURO	RRAS13	NOROESTE	3505	BARRETOS	14	1339	BARRETOS	1339 BARRETOS	35052	SUL-BARRETOS	1	0	0	0	0	0	0	2	1	2	0	16	11	4	6	2	45	0	0	0	0	0	0	0	0	0	0	0	0	0	0	0	0	0	0	0	0
350620	3506201	BENTO DE ABREU	RRAS12	NOROESTE	3502	ARAÇATUBA	11	1336	ARACATUBA	1336 ARACATUBA	35021	CENTRAL DO DRS II	0	0	0	0	0	0	0	0	0	0	0	0	0	0	0	0	0	0	0	0	0	0	0	0	0	0	0	0	0	0	0	0	0	0	0	0	0
350630	3506300	BERNARDINO DE CAMPOS	RRAS10	CENTRO_OESTE	3509	MARÍLIA	13	1338	ASSIS	1338 ASSIS	35094	OURINHOS	0	0	0	0	0	0	0	0	0	0	0	0	1	0	0	0	1	0	0	0	0	0	0	0	0	0	0	0	0	0	0	0	0	0	0	0	0
350635	3506359	BERTIOGA	RRAS07	SUL_SUDESTE	3504	BAIXADA SANTISTA	25	1349	SANTOS	1349 SANTOS	35041	BAIXADA SANTISTA	0	0	0	0	0	0	0	0	0	1	1	3	1	1	1	0	8	0	0	0	0	0	0	0	0	0	0	0	0	0	0	0	0	0	0	0	0
350640	3506409	BILAC	RRAS12	NOROESTE	3502	ARAÇATUBA	11	1336	ARACATUBA	1336 ARACATUBA	35021	CENTRAL DO DRS II	0	0	0	0	0	0	0	0	0	0	0	0	0	1	0	0	1	0	0	0	0	0	0	0	0	0	0	0	0	0	1	0	0	0	0	0	0
350650	3506508	BIRIGUI	RRAS12	NOROESTE	3502	ARAÇATUBA	11	1336	ARACATUBA	1336 ARACATUBA	35023	CONSÓRCIOS DO DRS II	0	0	0	0	0	0	0	0	1	1	0	6	6	3	3	1	21	0	0	0	0	0	0	0	0	0	0	0	1	0	0	0	0	0	0	0	0
350660	3506607	BIRITIBA-MIRIM	RRAS02	SUL_SUDESTE	3501	GRANDE SÃO PAULO	8	1333	MOGI DAS CRUZES	1333 MOGI DAS CRUZES	35011	ALTO DO TIETÊ	0	0	0	0	0	0	0	0	0	0	0	0	1	1	1	0	3	0	0	0	0	0	0	0	0	0	0	0	0	0	0	0	0	0	0	0	0
350670	3506706	BOA ESPERANCA DO SUL	RRAS13	NORDESTE	3503	ARARAQUARA	12	1337	ARARAQUARA	1337 ARARAQUARA	35031	CENTRAL DO DRS III	0	0	0	0	0	0	0	1	0	0	0	0	1	0	0	0	2	0	0	0	0	0	0	0	0	0	0	0	0	0	0	0	0	0	0	0	0
350680	3506805	BOCAINA	RRAS09	CENTRO_OESTE	3506	BAURU	15	1340	BAURU	1340 BAURU	35064	JAU	0	0	0	0	0	0	0	0	0	0	1	0	1	0	0	0	2	0	0	0	0	0	0	0	0	0	0	0	0	0	0	0	0	0	0	0	0
350690	3506904	BOFETE	RRAS09	CENTRO_OESTE	3506	BAURU	16	1341	BOTUCATU	1341 BOTUCATU	35063	POLO CUESTA	0	0	0	0	0	0	0	0	1	0	0	0	0	0	2	0	3	0	0	0	0	0	0	0	0	0	0	0	0	0	0	0	0	0	0	0	0
350700	3507001	BOITUVA	RRAS08	SUL_SUDESTE	3516	SOROCABA	31	1353	SOROCABA	1353 SOROCABA	35163	SOROCABA	0	0	0	0	0	0	0	1	2	0	1	3	1	4	1	1	14	0	0	0	0	0	0	0	0	0	0	0	1	0	0	0	1	0	0	0	0
350710	3507100	BOM JESUS DOS PERDOES	RRAS16	CENTRO_LESTE	3507	CAMPINAS	17	1342	CAMPINAS	1342 CAMPINAS	35071	BRAGANÇA	0	0	0	0	0	0	0	0	1	0	0	3	1	2	0	0	7	0	0	0	0	0	0	0	0	0	0	0	0	0	0	0	0	0	0	0	0
350715	3507159	BOM SUCESSO DE ITARARE	RRAS08	SUL_SUDESTE	3516	SOROCABA	32	1575	ITAPEVA	1575 ITAPEVA	35162	ITAPEVA	0	0	0	0	0	0	0	0	0	0	0	0	0	0	0	0	0	0	0	0	0	0	0	0	0	0	0	0	0	0	0	0	0	0	0	0	0
350720	3507209	BORA	RRAS10	CENTRO_OESTE	3509	MARÍLIA	13	1338	ASSIS	1338 ASSIS	35092	ASSIS	0	0	0	0	0	0	0	0	0	0	0	0	0	0	0	0	0	0	0	0	0	0	0	0	0	0	0	0	0	0	0	0	0	0	0	0	0
350730	3507308	BORACEIA	RRAS09	CENTRO_OESTE	3506	BAURU	15	1340	BAURU	1340 BAURU	35064	JAU	0	0	0	0	0	0	0	0	0	0	0	0	0	0	0	0	0	0	0	0	0	0	0	0	0	0	0	0	0	0	0	0	0	0	0	0	0
350740	3507407	BORBOREMA	RRAS13	NORDESTE	3503	ARARAQUARA	12	1337	ARARAQUARA	1337 ARARAQUARA	35032	CENTRO OESTE DO DRS III	0	0	0	0	0	0	0	0	0	1	2	2	0	1	1	0	7	0	0	0	0	0	0	0	0	0	0	0	0	0	0	0	0	0	0	0	0
350745	3507456	BOREBI	RRAS09	CENTRO_OESTE	3506	BAURU	15	1340	BAURU	1340 BAURU	35062	BAURU	0	0	0	0	0	0	0	0	0	0	2	0	0	0	0	0	2	0	0	0	0	0	0	0	0	0	0	0	0	0	0	0	0	0	0	0	0
350750	3507506	BOTUCATU	RRAS09	CENTRO_OESTE	3506	BAURU	16	1341	BOTUCATU	1341 BOTUCATU	35063	POLO CUESTA	0	0	0	0	0	0	0	0	1	0	4	10	16	21	14	4	70	0	0	0	0	0	0	0	0	0	0	2	3	7	7	2	0	0	0	0	0
350760	3507605	BRAGANCA PAULISTA	RRAS16	CENTRO_LESTE	3507	CAMPINAS	17	1342	CAMPINAS	1342 CAMPINAS	35071	BRAGANÇA	0	0	0	0	0	0	0	1	0	3	10	27	18	10	6	0	75	0	0	0	0	0	0	0	0	0	1	4	12	11	2	3	0	0	0	0	0
350770	3507704	BRAUNA	RRAS12	NOROESTE	3502	ARAÇATUBA	11	1336	ARACATUBA	1336 ARACATUBA	35023	CONSÓRCIOS DO DRS II	0	0	0	0	0	0	0	0	0	0	0	1	0	0	0	0	1	0	0	0	0	0	0	0	0	0	0	0	0	0	0	0	0	0	0	0	0
350775	3507753	BREJO ALEGRE	RRAS12	NOROESTE	3502	ARAÇATUBA	11	1336	ARACATUBA	1336 ARACATUBA	35023	CONSÓRCIOS DO DRS II	0	0	0	0	0	0	0	0	0	0	0	0	0	0	0	0	0	0	0	0	0	0	0	0	0	0	0	0	0	0	0	0	0	0	0	0	0
350780	3507803	BRODOSQUI	RRAS13	NORDESTE	3513	RIBEIRÃO PRETO	24	1348	RIBEIRAO PRETO	1348 RIBEIRAO PRETO	35133	VALE DAS CACHOEIRAS	0	0	0	0	0	0	0	0	0	0	1	0	3	4	2	0	10	0	0	0	0	0	0	0	0	0	0	0	0	2	0	0	0	0	0	0	0
350790	3507902	BROTAS	RRAS09	CENTRO_OESTE	3506	BAURU	15	1340	BAURU	1340 BAURU	35064	JAU	0	0	0	0	0	0	0	0	0	0	0	1	1	2	0	0	4	0	0	0	0	0	0	0	0	0	0	0	0	0	0	0	0	0	0	0	0
350800	3508009	BURI	RRAS08	SUL_SUDESTE	3516	SOROCABA	32	1575	ITAPEVA	1575 ITAPEVA	35162	ITAPEVA	0	0	0	0	0	0	0	0	0	0	0	0	1	0	1	0	2	0	0	0	0	0	0	0	0	0	0	0	0	0	0	0	0	0	0	0	0
350810	3508108	BURITAMA	RRAS12	NOROESTE	3502	ARAÇATUBA	11	1336	ARACATUBA	1336 ARACATUBA	35023	CONSÓRCIOS DO DRS II	0	0	0	0	0	0	0	0	0	0	0	1	0	1	1	0	3	0	0	0	0	0	0	0	0	0	0	0	0	0	0	0	0	0	0	0	0
350820	3508207	BURITIZAL	RRAS13	NORDESTE	3508	FRANCA	18	1343	FRANCA	1343 FRANCA	35083	ALTA MOGIANA	0	0	0	0	0	0	0	0	0	0	0	0	0	0	0	0	0	0	0	0	0	0	0	0	0	0	0	0	0	0	0	0	0	0	0	0	0
350830	3508306	CABRALIA PAULISTA	RRAS09	CENTRO_OESTE	3506	BAURU	15	1340	BAURU	1340 BAURU	35062	BAURU	0	0	0	0	0	0	0	0	0	0	0	0	0	0	0	0	0	0	0	0	0	0	0	0	0	0	0	0	0	0	0	0	0	0	0	0	0
350840	3508405	CABREUVA	RRAS16	CENTRO_LESTE	3507	CAMPINAS	17	1342	CAMPINAS	1342 CAMPINAS	35073	JUNDIAÍ	0	0	0	0	0	0	0	0	0	1	1	0	1	2	1	0	6	0	0	0	0	0	0	0	0	0	0	0	0	0	0	0	0	0	0	0	0
350850	3508504	CACAPAVA	RRAS17	SUL_SUDESTE	3517	TAUBATÉ	27	1351	SAO JOSE DOS CAMPOS	1351 SAO JOSE DOS CAMPOS	35171	ALTO VALE DO PARAÍBA	0	0	0	0	0	0	0	1	2	0	1	5	4	0	0	0	13	0	0	0	0	0	0	0	0	1	0	0	1	2	0	0	0	0	0	0	0
350860	3508603	CACHOEIRA PAULISTA	RRAS17	SUL_SUDESTE	3517	TAUBATÉ	33	1352	TAUBATE	1352 TAUBATE	35172	CIRCUITO DA FÉ - VALE HISTÓRICO	0	0	0	0	0	0	0	0	0	0	2	2	3	5	0	0	12	0	0	0	0	0	0	0	0	0	0	0	1	0	1	0	0	0	0	0	0
350870	3508702	CACONDE	RRAS15	NORDESTE	3514	SÃO JOÃO DA BOA VISTA	26	1350	SAO JOAO DA BOA VISTA	1350 SAO JOAO DA BOA VISTA	35143	RIO PARDO	0	0	0	0	0	0	0	0	0	0	0	1	1	0	0	0	2	0	0	0	0	0	0	0	0	0	0	0	0	0	0	0	0	0	0	0	0
350880	3508801	CAFELANDIA	RRAS09	CENTRO_OESTE	3506	BAURU	15	1340	BAURU	1340 BAURU	35065	LINS	0	0	0	0	0	0	0	0	0	0	0	1	1	0	0	0	2	0	0	0	0	0	0	0	0	0	0	0	0	0	0	0	0	0	0	0	0
350890	3508900	CAIABU	RRAS11	CENTRO_OESTE	3511	PRESIDENTE PRUDENTE	21	1346	PRESIDENTE PRUDENTE	1346 PRESIDENTE PRUDENTE	35112	ALTA SOROCABANA	0	0	0	0	0	0	0	0	0	0	0	0	0	1	0	0	1	0	0	0	0	0	0	0	0	0	0	0	0	0	1	0	0	0	0	0	0
350900	3509007	CAIEIRAS	RRAS03	SUL_SUDESTE	3501	GRANDE SÃO PAULO	9	1334	FRANCO DA ROCHA	1334 FRANCO DA ROCHA	35012	FRANCO DA ROCHA	0	0	0	0	0	0	0	0	0	0	4	11	22	17	13	1	68	0	0	0	0	0	0	0	0	0	0	3	2	7	2	3	0	0	0	0	0
350910	3509106	CAIUA	RRAS11	CENTRO_OESTE	3511	PRESIDENTE PRUDENTE	22	1573	PRESIDENTE VENCESLAU	1573 PRESIDENTE VENCESLAU	35114	EXTREMO OESTE PAULISTA	1	0	0	0	0	0	0	0	0	0	0	1	0	0	1	0	3	0	0	0	0	0	0	0	0	0	0	0	0	0	0	0	0	0	0	0	0
350920	3509205	CAJAMAR	RRAS03	SUL_SUDESTE	3501	GRANDE SÃO PAULO	9	1334	FRANCO DA ROCHA	1334 FRANCO DA ROCHA	35012	FRANCO DA ROCHA	0	0	0	0	0	0	0	0	0	1	1	6	6	7	5	2	28	0	0	0	0	0	0	0	0	0	0	0	1	3	1	0	0	0	0	0	0
350925	3509254	CAJATI	RRAS07	SUL_SUDESTE	3512	REGISTRO	23	1347	REGISTRO	1347 REGISTRO	35121	VALE DO RIBEIRA	0	0	0	1	0	0	1	0	0	0	1	1	0	1	0	0	5	0	0	0	0	0	0	0	0	0	0	0	0	0	0	0	0	0	0	0	0
350930	3509304	CAJOBI	RRAS13	NOROESTE	3505	BARRETOS	14	1339	BARRETOS	1339 BARRETOS	35051	NORTE-BARRETOS	0	0	0	0	0	0	0	0	0	1	0	0	0	0	0	0	1	0	0	0	0	0	0	0	0	0	0	0	0	0	0	0	0	0	0	0	0
350940	3509403	CAJURU	RRAS13	NORDESTE	3513	RIBEIRÃO PRETO	24	1348	RIBEIRAO PRETO	1348 RIBEIRAO PRETO	35133	VALE DAS CACHOEIRAS	0	0	0	0	0	0	0	0	0	2	0	0	2	2	2	2	10	0	0	0	0	0	0	0	0	0	0	0	0	1	0	0	0	0	0	0	0
350945	3509452	CAMPINA DO MONTE ALEGRE	RRAS08	SUL_SUDESTE	3516	SOROCABA	31	1353	SOROCABA	1353 SOROCABA	35161	ITAPETININGA	0	0	0	0	0	0	0	0	0	0	0	1	0	0	0	0	1	0	0	0	0	0	0	0	0	0	0	0	0	0	0	0	0	0	0	0	0
350950	3509502	CAMPINAS	RRAS15	CENTRO_LESTE	3507	CAMPINAS	17	1342	CAMPINAS	1342 CAMPINAS	35072	REG METRO CAMPINAS	13	6	3	9	3	7	15	12	24	21	64	105	129	135	87	19	652	0	0	0	0	0	0	0	0	0	0	6	5	19	11	4	1	0	0	0	0
350960	3509601	CAMPO LIMPO PAULISTA	RRAS16	CENTRO_LESTE	3507	CAMPINAS	17	1342	CAMPINAS	1342 CAMPINAS	35073	JUNDIAÍ	0	0	0	0	0	0	0	0	0	0	0	3	4	7	5	1	20	0	0	0	0	0	0	0	0	0	0	0	0	2	1	1	0	0	0	0	0
350970	3509700	CAMPOS DO JORDAO	RRAS17	SUL_SUDESTE	3517	TAUBATÉ	33	1352	TAUBATE	1352 TAUBATE	35174	V. PARAÍBA-REG. SERRANA	0	0	0	0	0	0	0	0	0	0	1	1	0	0	1	0	3	0	0	0	0	0	0	0	0	0	0	0	0	0	0	0	0	0	0	0	0
350980	3509809	CAMPOS NOVOS PAULISTA	RRAS10	CENTRO_OESTE	3509	MARÍLIA	19	1344	MARILIA	1344 MARILIA	35093	MARÍLIA	0	0	0	0	0	0	0	0	0	0	0	0	0	0	0	0	0	0	0	0	0	0	0	0	0	0	0	0	0	0	0	0	0	0	0	0	0
350990	3509908	CANANEIA	RRAS07	SUL_SUDESTE	3512	REGISTRO	23	1347	REGISTRO	1347 REGISTRO	35121	VALE DO RIBEIRA	0	0	0	0	0	0	0	0	0	0	0	0	0	2	0	0	2	0	0	0	0	0	0	0	0	0	0	0	0	0	0	0	0	0	0	0	0
350995	3509957	CANAS	RRAS17	SUL_SUDESTE	3517	TAUBATÉ	33	1352	TAUBATE	1352 TAUBATE	35172	CIRCUITO DA FÉ - VALE HISTÓRICO	0	0	0	0	0	0	0	0	0	0	0	0	3	0	0	0	3	0	0	0	0	0	0	0	0	0	0	0	0	0	0	0	0	0	0	0	0
351000	3510005	CANDIDO MOTA	RRAS10	CENTRO_OESTE	3509	MARÍLIA	13	1338	ASSIS	1338 ASSIS	35092	ASSIS	1	0	0	0	0	0	0	0	0	0	0	0	0	2	1	0	4	0	0	0	0	0	0	0	0	0	0	0	0	0	0	0	0	0	0	0	0
351010	3510104	CANDIDO RODRIGUES	RRAS13	NORDESTE	3503	ARARAQUARA	12	1337	ARARAQUARA	1337 ARARAQUARA	35033	NORTE DO DRS III	0	0	0	0	0	0	0	0	0	0	0	0	0	0	0	0	0	0	0	0	0	0	0	0	0	0	0	0	0	0	0	0	0	0	0	0	0
351015	3510153	CANITAR	RRAS10	CENTRO_OESTE	3509	MARÍLIA	13	1338	ASSIS	1338 ASSIS	35094	OURINHOS	0	0	0	0	0	0	0	0	0	0	0	0	0	0	0	0	0	0	0	0	0	0	0	0	0	0	0	0	0	0	0	0	0	0	0	0	0
351020	3510203	CAPAO BONITO	RRAS08	SUL_SUDESTE	3516	SOROCABA	31	1353	SOROCABA	1353 SOROCABA	35161	ITAPETININGA	0	0	0	0	0	0	0	0	0	0	1	0	6	2	0	2	11	0	0	0	0	0	0	0	0	0	0	0	0	0	0	0	0	0	0	0	0
351030	3510302	CAPELA DO ALTO	RRAS08	SUL_SUDESTE	3516	SOROCABA	31	1353	SOROCABA	1353 SOROCABA	35163	SOROCABA	0	0	0	0	0	0	0	0	0	0	0	0	1	0	2	0	3	0	0	0	0	0	0	0	0	0	0	0	0	0	0	0	0	0	0	0	0
351040	3510401	CAPIVARI	RRAS14	CENTRO_LESTE	3510	PIRACICABA	20	1345	PIRACICABA	1345 PIRACICABA	35103	PIRACICABA	0	0	0	0	0	0	0	0	0	0	0	2	1	1	0	0	4	0	0	0	0	0	0	0	0	0	0	0	0	0	0	0	0	0	0	0	0
351050	3510500	CARAGUATATUBA	RRAS17	SUL_SUDESTE	3517	TAUBATÉ	28	1576	CARAGUATATUBA	1576 CARAGUATATUBA	35173	LITORAL NORTE	0	0	0	0	0	0	0	0	0	2	6	12	13	9	10	2	54	0	0	0	0	0	0	0	0	0	0	0	0	2	0	0	0	0	0	0	0
351060	3510609	CARAPICUIBA	RRAS05	SUL_SUDESTE	3501	GRANDE SÃO PAULO	10	1335	OSASCO	1335 OSASCO	35014	ROTA DOS BANDEIRANTES	0	3	1	0	0	0	0	0	1	0	4	25	37	31	22	2	126	0	0	0	0	0	0	0	0	0	0	1	2	7	4	2	0	0	0	0	0
351070	3510708	CARDOSO	RRAS12	NOROESTE	3515	SÃO JOSÉ DO RIO PRETO	29	1354	SAO JOSE DO RIO PRETO	1354 SAO JOSE DO RIO PRETO	35157	VOTUPORANGA	0	0	0	0	0	0	0	0	0	0	2	1	0	1	0	0	4	0	0	0	0	0	0	0	0	0	0	0	0	0	0	0	0	0	0	0	0
351080	3510807	CASA BRANCA	RRAS15	NORDESTE	3514	SÃO JOÃO DA BOA VISTA	26	1350	SAO JOAO DA BOA VISTA	1350 SAO JOAO DA BOA VISTA	35143	RIO PARDO	0	0	0	0	0	0	0	0	0	0	0	0	1	0	0	1	2	0	0	0	0	0	0	0	0	0	0	0	0	0	0	0	0	0	0	0	0
351090	3510906	CASSIA DOS COQUEIROS	RRAS13	NORDESTE	3513	RIBEIRÃO PRETO	24	1348	RIBEIRAO PRETO	1348 RIBEIRAO PRETO	35133	VALE DAS CACHOEIRAS	0	0	0	0	0	0	0	0	0	0	0	0	0	0	0	0	0	0	0	0	0	0	0	0	0	0	0	0	0	0	0	0	0	0	0	0	0
351100	3511003	CASTILHO	RRAS12	NOROESTE	3502	ARAÇATUBA	11	1336	ARACATUBA	1336 ARACATUBA	35022	LAGOS DO DRS II	0	0	0	0	0	0	0	0	0	1	4	1	2	0	0	0	8	0	0	0	0	0	0	0	0	0	0	0	0	0	0	0	0	0	0	0	0
351110	3511102	CATANDUVA	RRAS12	NOROESTE	3515	SÃO JOSÉ DO RIO PRETO	29	1354	SAO JOSE DO RIO PRETO	1354 SAO JOSE DO RIO PRETO	35151	CATANDUVA	2	3	1	1	1	1	1	3	4	4	11	11	10	9	10	2	74	0	0	0	0	0	0	0	0	0	0	0	0	0	3	1	0	0	0	0	0
351120	3511201	CATIGUA	RRAS12	NOROESTE	3515	SÃO JOSÉ DO RIO PRETO	29	1354	SAO JOSE DO RIO PRETO	1354 SAO JOSE DO RIO PRETO	35151	CATANDUVA	0	0	0	0	0	0	0	0	0	1	0	0	0	0	0	0	1	0	0	0	0	0	0	0	0	0	0	0	0	0	0	0	0	0	0	0	0
351130	3511300	CEDRAL	RRAS12	NOROESTE	3515	SÃO JOSÉ DO RIO PRETO	29	1354	SAO JOSE DO RIO PRETO	1354 SAO JOSE DO RIO PRETO	35155	SÃO JOSÉ DO RIO PRETO	0	0	0	0	0	0	1	0	0	0	1	0	0	1	1	1	5	0	0	0	0	0	0	0	0	0	0	0	0	0	0	0	0	0	0	0	0
351140	3511409	CERQUEIRA CESAR	RRAS09	CENTRO_OESTE	3506	BAURU	16	1341	BOTUCATU	1341 BOTUCATU	35061	VALE DO JURUMIRIM	0	0	0	0	0	0	0	0	0	0	0	0	0	0	0	0	0	0	0	0	0	0	0	0	0	0	0	0	0	0	0	0	0	0	0	0	0
351150	3511508	CERQUILHO	RRAS08	SUL_SUDESTE	3516	SOROCABA	31	1353	SOROCABA	1353 SOROCABA	35161	ITAPETININGA	0	0	0	0	0	0	0	1	0	0	0	0	2	0	1	0	4	0	0	0	0	0	0	0	0	0	0	0	0	0	0	0	0	0	0	0	0
351160	3511607	CESARIO LANGE	RRAS08	SUL_SUDESTE	3516	SOROCABA	31	1353	SOROCABA	1353 SOROCABA	35161	ITAPETININGA	0	0	0	0	0	0	0	0	0	0	0	0	0	2	1	0	3	0	0	0	0	0	0	0	0	0	0	0	0	0	0	0	0	0	0	0	0
351170	3511706	CHARQUEADA	RRAS14	CENTRO_LESTE	3510	PIRACICABA	20	1345	PIRACICABA	1345 PIRACICABA	35103	PIRACICABA	0	0	0	0	0	0	0	0	0	1	0	1	1	1	1	0	5	0	0	0	0	0	0	0	0	0	0	0	0	0	0	0	0	0	0	0	0
355720	3557204	CHAVANTES	RRAS10	CENTRO_OESTE	3509	MARÍLIA	13	1338	ASSIS	1338 ASSIS	35094	OURINHOS	0	0	0	0	0	0	0	0	0	0	0	1	0	0	0	0	1	0	0	0	0	0	0	0	0	0	0	0	0	0	0	0	0	0	0	0	0
351190	3511904	CLEMENTINA	RRAS12	NOROESTE	3502	ARAÇATUBA	11	1336	ARACATUBA	1336 ARACATUBA	35023	CONSÓRCIOS DO DRS II	0	0	0	0	0	0	0	0	0	0	0	0	0	0	0	0	0	0	0	0	0	0	0	0	0	0	0	0	0	0	0	0	0	0	0	0	0
351200	3512001	COLINA	RRAS13	NOROESTE	3505	BARRETOS	14	1339	BARRETOS	1339 BARRETOS	35051	NORTE-BARRETOS	0	0	0	0	0	0	0	0	0	0	0	3	0	1	1	0	5	0	0	0	0	0	0	0	0	0	0	0	0	0	0	0	0	0	0	0	0
351210	3512100	COLOMBIA	RRAS13	NOROESTE	3505	BARRETOS	14	1339	BARRETOS	1339 BARRETOS	35051	NORTE-BARRETOS	0	0	0	0	0	0	0	0	0	0	0	0	1	0	0	0	1	0	0	0	0	0	0	0	0	0	0	0	0	0	0	0	0	0	0	0	0
351220	3512209	CONCHAL	RRAS14	CENTRO_LESTE	3510	PIRACICABA	20	1345	PIRACICABA	1345 PIRACICABA	35101	ARARAS	0	0	0	0	0	0	0	0	0	0	0	1	3	2	1	0	7	0	0	0	0	0	0	0	0	0	0	0	0	0	0	0	0	0	0	0	0
351230	3512308	CONCHAS	RRAS09	CENTRO_OESTE	3506	BAURU	16	1341	BOTUCATU	1341 BOTUCATU	35063	POLO CUESTA	0	0	0	0	0	0	0	0	0	0	0	2	0	2	1	0	5	0	0	0	0	0	0	0	0	0	0	0	1	0	0	0	0	0	0	0	0
351240	3512407	CORDEIROPOLIS	RRAS14	CENTRO_LESTE	3510	PIRACICABA	20	1345	PIRACICABA	1345 PIRACICABA	35102	LIMEIRA	0	0	0	0	0	0	0	0	0	0	0	1	1	1	1	0	4	0	0	0	0	0	0	0	0	0	0	0	0	0	0	0	0	0	0	0	0
351250	3512506	COROADOS	RRAS12	NOROESTE	3502	ARAÇATUBA	11	1336	ARACATUBA	1336 ARACATUBA	35023	CONSÓRCIOS DO DRS II	0	0	0	0	0	0	0	0	0	0	0	0	0	0	0	0	0	0	0	0	0	0	0	0	0	0	0	0	0	0	0	0	0	0	0	0	0
351260	3512605	CORONEL MACEDO	RRAS09	CENTRO_OESTE	3506	BAURU	16	1341	BOTUCATU	1341 BOTUCATU	35061	VALE DO JURUMIRIM	0	0	0	0	0	0	0	0	0	0	0	0	0	0	0	0	0	0	0	0	0	0	0	0	0	0	0	0	0	0	0	0	0	0	0	0	0
351270	3512704	CORUMBATAI	RRAS14	CENTRO_LESTE	3510	PIRACICABA	20	1345	PIRACICABA	1345 PIRACICABA	35104	RIO CLARO	0	0	0	0	0	0	0	0	0	0	0	0	0	1	0	0	1	0	0	0	0	0	0	0	0	0	0	0	0	0	0	0	0	0	0	0	0
351280	3512803	COSMOPOLIS	RRAS15	CENTRO_LESTE	3507	CAMPINAS	17	1342	CAMPINAS	1342 CAMPINAS	35072	REG METRO CAMPINAS	0	0	0	0	0	0	0	0	0	0	0	3	2	2	1	1	9	0	0	0	0	0	0	0	0	0	0	0	0	0	0	0	0	0	0	0	0
351290	3512902	COSMORAMA	RRAS12	NOROESTE	3515	SÃO JOSÉ DO RIO PRETO	29	1354	SAO JOSE DO RIO PRETO	1354 SAO JOSE DO RIO PRETO	35157	VOTUPORANGA	0	0	0	0	0	0	0	0	0	0	0	0	0	1	1	0	2	0	0	0	0	0	0	0	0	0	0	0	0	0	0	0	0	0	0	0	0
351300	3513009	COTIA	RRAS04	SUL_SUDESTE	3501	GRANDE SÃO PAULO	10	1335	OSASCO	1335 OSASCO	35013	MANANCIAIS	0	1	0	0	2	0	0	1	1	1	18	46	67	66	68	8	279	0	0	0	0	0	0	0	0	0	0	2	6	8	2	1	0	0	0	0	0
351310	3513108	CRAVINHOS	RRAS13	NORDESTE	3513	RIBEIRÃO PRETO	24	1348	RIBEIRAO PRETO	1348 RIBEIRAO PRETO	35132	AQUÍFERO GUARANI	0	0	0	0	0	0	0	0	1	0	3	4	8	2	7	1	26	0	0	0	0	0	0	0	0	0	0	1	2	2	1	0	0	0	0	0	0
351320	3513207	CRISTAIS PAULISTA	RRAS13	NORDESTE	3508	FRANCA	18	1343	FRANCA	1343 FRANCA	35081	TRÊS COLINAS	0	0	0	0	0	0	0	0	0	0	0	1	0	0	0	0	1	0	0	0	0	0	0	0	0	0	0	0	0	0	0	0	0	0	0	0	0
351330	3513306	CRUZALIA	RRAS10	CENTRO_OESTE	3509	MARÍLIA	13	1338	ASSIS	1338 ASSIS	35092	ASSIS	0	0	0	0	0	0	0	0	0	0	0	0	0	0	0	0	0	0	0	0	0	0	0	0	0	0	0	0	0	0	0	0	0	0	0	0	0
351340	3513405	CRUZEIRO	RRAS17	SUL_SUDESTE	3517	TAUBATÉ	33	1352	TAUBATE	1352 TAUBATE	35172	CIRCUITO DA FÉ - VALE HISTÓRICO	0	2	0	0	2	2	0	0	0	0	3	4	10	4	5	0	32	0	0	0	0	0	0	0	0	0	0	0	1	1	0	1	0	0	0	0	0
351350	3513504	CUBATAO	RRAS07	SUL_SUDESTE	3504	BAIXADA SANTISTA	25	1349	SANTOS	1349 SANTOS	35041	BAIXADA SANTISTA	0	0	0	0	0	0	0	0	1	1	1	2	8	15	9	3	40	0	0	0	0	0	0	0	0	0	0	0	0	0	0	0	0	0	0	0	0
351360	3513603	CUNHA	RRAS17	SUL_SUDESTE	3517	TAUBATÉ	33	1352	TAUBATE	1352 TAUBATE	35172	CIRCUITO DA FÉ - VALE HISTÓRICO	0	0	0	0	0	0	0	0	0	0	0	0	0	1	0	0	1	0	0	0	0	0	0	0	0	0	0	0	0	0	0	0	0	0	0	0	0
351370	3513702	DESCALVADO	RRAS13	NORDESTE	3503	ARARAQUARA	12	1337	ARARAQUARA	1337 ARARAQUARA	35034	CORAÇÃO DO DRS III	0	0	0	0	0	0	0	0	0	0	0	1	3	4	0	0	8	0	0	0	0	0	0	0	0	0	0	0	0	0	0	0	0	0	0	0	0
351380	3513801	DIADEMA	RRAS01	SUL_SUDESTE	3501	GRANDE SÃO PAULO	7	1332	SANTO ANDRE	1332 SANTO ANDRE	35015	GRANDE ABC	1	0	0	0	0	1	1	2	0	2	15	46	81	62	50	13	274	0	0	0	0	0	0	0	0	0	0	2	6	17	11	6	0	0	0	0	0
351385	3513850	DIRCE REIS	RRAS12	NOROESTE	3515	SÃO JOSÉ DO RIO PRETO	30	1574	JALES	1574 JALES	35153	JALES	0	0	0	0	0	0	0	0	0	0	0	0	0	0	0	0	0	0	0	0	0	0	0	0	0	0	0	0	0	0	0	0	0	0	0	0	0
351390	3513900	DIVINOLANDIA	RRAS15	NORDESTE	3514	SÃO JOÃO DA BOA VISTA	26	1350	SAO JOAO DA BOA VISTA	1350 SAO JOAO DA BOA VISTA	35143	RIO PARDO	0	0	0	0	0	0	0	0	0	0	0	0	0	0	0	0	0	0	0	0	0	0	0	0	0	0	0	0	0	0	0	0	0	0	0	0	0
351400	3514007	DOBRADA	RRAS13	NORDESTE	3503	ARARAQUARA	12	1337	ARARAQUARA	1337 ARARAQUARA	35033	NORTE DO DRS III	0	0	0	0	0	0	0	0	0	0	0	1	0	0	0	0	1	0	0	0	0	0	0	0	0	0	0	0	0	0	0	0	0	0	0	0	0
351410	3514106	DOIS CORREGOS	RRAS09	CENTRO_OESTE	3506	BAURU	15	1340	BAURU	1340 BAURU	35064	JAU	0	0	0	0	0	0	0	0	0	0	0	0	0	0	0	0	0	0	0	0	0	0	0	0	0	0	0	0	0	0	0	0	0	0	0	0	0
351420	3514205	DOLCINOPOLIS	RRAS12	NOROESTE	3515	SÃO JOSÉ DO RIO PRETO	30	1574	JALES	1574 JALES	35153	JALES	0	0	0	0	0	0	0	0	0	0	0	0	0	0	0	0	0	0	0	0	0	0	0	0	0	0	0	0	0	0	0	0	0	0	0	0	0
351430	3514304	DOURADO	RRAS13	NORDESTE	3503	ARARAQUARA	12	1337	ARARAQUARA	1337 ARARAQUARA	35034	CORAÇÃO DO DRS III	0	0	0	0	0	0	0	0	0	0	0	0	2	0	0	0	2	0	0	0	0	0	0	0	0	0	0	0	0	0	0	0	0	0	0	0	0
351440	3514403	DRACENA	RRAS11	CENTRO_OESTE	3511	PRESIDENTE PRUDENTE	22	1573	PRESIDENTE VENCESLAU	1573 PRESIDENTE VENCESLAU	35111	ALTA PAULISTA	0	1	0	0	0	1	0	0	1	0	0	0	1	2	1	0	7	0	0	0	0	0	0	0	0	0	0	0	0	1	0	0	0	0	0	0	0
351450	3514502	DUARTINA	RRAS09	CENTRO_OESTE	3506	BAURU	15	1340	BAURU	1340 BAURU	35062	BAURU	0	0	0	0	0	0	0	0	0	0	0	0	0	1	0	0	1	0	0	0	0	0	0	0	0	0	0	0	0	0	1	0	0	0	0	0	0
351460	3514601	DUMONT	RRAS13	NORDESTE	3513	RIBEIRÃO PRETO	24	1348	RIBEIRAO PRETO	1348 RIBEIRAO PRETO	35131	HORIZONTE VERDE	0	0	0	0	0	0	0	0	1	0	0	0	0	2	1	0	4	0	0	0	0	0	0	0	0	0	0	0	0	0	0	0	0	0	0	0	0
351470	3514700	ECHAPORA	RRAS10	CENTRO_OESTE	3509	MARÍLIA	19	1344	MARILIA	1344 MARILIA	35093	MARÍLIA	0	0	0	0	0	0	0	0	0	0	0	0	0	0	2	0	2	0	0	0	0	0	0	0	0	0	0	0	0	0	0	0	0	0	0	0	0
351480	3514809	ELDORADO	RRAS07	SUL_SUDESTE	3512	REGISTRO	23	1347	REGISTRO	1347 REGISTRO	35121	VALE DO RIBEIRA	0	0	0	0	0	0	0	0	0	0	0	0	0	0	1	0	1	0	0	0	0	0	0	0	0	0	0	0	0	0	0	1	0	0	0	0	0
351490	3514908	ELIAS FAUSTO	RRAS14	CENTRO_LESTE	3510	PIRACICABA	20	1345	PIRACICABA	1345 PIRACICABA	35103	PIRACICABA	0	0	0	0	0	0	0	0	0	0	0	0	0	1	1	0	2	0	0	0	0	0	0	0	0	0	0	0	0	0	0	0	0	0	0	0	0
351492	3514924	ELISIARIO	RRAS12	NOROESTE	3515	SÃO JOSÉ DO RIO PRETO	29	1354	SAO JOSE DO RIO PRETO	1354 SAO JOSE DO RIO PRETO	35151	CATANDUVA	0	0	0	0	0	0	0	0	0	0	1	0	0	0	0	0	1	0	0	0	0	0	0	0	0	0	0	0	0	0	0	0	0	0	0	0	0
351495	3514957	EMBAUBA	RRAS12	NOROESTE	3515	SÃO JOSÉ DO RIO PRETO	29	1354	SAO JOSE DO RIO PRETO	1354 SAO JOSE DO RIO PRETO	35151	CATANDUVA	0	0	0	0	0	0	0	0	0	0	0	0	0	0	0	0	0	0	0	0	0	0	0	0	0	0	0	0	0	0	0	0	0	0	0	0	0
351500	3515004	EMBU	RRAS04	SUL_SUDESTE	3501	GRANDE SÃO PAULO	10	1335	OSASCO	1335 OSASCO	35013	MANANCIAIS	0	1	1	0	0	0	1	0	0	2	6	11	25	27	15	2	91	0	0	0	0	0	0	0	0	0	0	1	2	5	4	2	0	0	0	0	0
351510	3515103	EMBU-GUACU	RRAS04	SUL_SUDESTE	3501	GRANDE SÃO PAULO	10	1335	OSASCO	1335 OSASCO	35013	MANANCIAIS	0	0	0	0	0	0	0	0	0	0	0	1	4	3	4	0	12	0	0	0	0	0	0	0	0	0	0	0	1	1	0	0	0	0	0	0	0
351512	3515129	EMILIANOPOLIS	RRAS11	CENTRO_OESTE	3511	PRESIDENTE PRUDENTE	21	1346	PRESIDENTE PRUDENTE	1346 PRESIDENTE PRUDENTE	35112	ALTA SOROCABANA	0	0	0	0	0	0	0	0	0	0	1	0	0	0	0	0	1	0	0	0	0	0	0	0	0	0	0	0	0	0	0	0	0	0	0	0	0
351515	3515152	ENGENHEIRO COELHO	RRAS14	CENTRO_LESTE	3510	PIRACICABA	20	1345	PIRACICABA	1345 PIRACICABA	35102	LIMEIRA	0	0	0	0	0	0	0	0	0	1	0	0	0	0	2	0	3	0	0	0	0	0	0	0	0	0	0	0	0	0	0	0	0	0	0	0	0
351518	3515186	ESPIRITO SANTO DO PINHAL	RRAS15	NORDESTE	3514	SÃO JOÃO DA BOA VISTA	26	1350	SAO JOAO DA BOA VISTA	1350 SAO JOAO DA BOA VISTA	35142	MANTIQUEIRA	0	0	1	1	0	0	1	0	0	0	1	4	2	3	2	2	17	0	0	0	0	0	0	0	0	0	0	0	0	0	0	0	0	0	0	0	0
351519	3515194	ESPIRITO SANTO DO TURVO	RRAS10	CENTRO_OESTE	3509	MARÍLIA	13	1338	ASSIS	1338 ASSIS	35094	OURINHOS	0	0	0	0	0	0	0	0	0	0	0	0	1	0	0	0	1	0	0	0	0	0	0	0	0	0	0	0	0	0	0	0	0	0	0	0	0
355730	3557303	ESTIVA GERBI	RRAS15	NORDESTE	3514	SÃO JOÃO DA BOA VISTA	26	1350	SAO JOAO DA BOA VISTA	1350 SAO JOAO DA BOA VISTA	35141	BAIXA MOGIANA	0	0	0	0	0	0	0	0	0	0	1	1	1	1	1	0	5	0	0	0	0	0	0	0	0	0	0	0	0	0	0	0	0	0	0	0	0
351530	3515301	ESTRELA DO NORTE	RRAS11	CENTRO_OESTE	3511	PRESIDENTE PRUDENTE	21	1346	PRESIDENTE PRUDENTE	1346 PRESIDENTE PRUDENTE	35112	ALTA SOROCABANA	0	0	0	0	0	0	0	0	0	0	0	0	0	0	0	0	0	0	0	0	0	0	0	0	0	0	0	0	0	0	0	0	0	0	0	0	0
351520	3515202	ESTRELA D'OESTE	RRAS12	NOROESTE	3515	SÃO JOSÉ DO RIO PRETO	30	1574	JALES	1574 JALES	35154	FERNANDÓPOLIS	0	0	0	0	0	0	0	0	0	0	0	0	0	0	0	0	0	0	0	0	0	0	0	0	0	0	0	0	0	0	0	0	0	0	0	0	0
351535	3515350	EUCLIDES DA CUNHA PAULISTA	RRAS11	CENTRO_OESTE	3511	PRESIDENTE PRUDENTE	22	1573	PRESIDENTE VENCESLAU	1573 PRESIDENTE VENCESLAU	35115	PONTAL DO PARANAPANEMA	0	0	0	0	0	0	0	0	0	0	0	1	1	3	1	0	6	0	0	0	0	0	0	0	0	0	0	0	0	0	0	0	0	0	0	0	0
351540	3515400	FARTURA	RRAS09	CENTRO_OESTE	3506	BAURU	16	1341	BOTUCATU	1341 BOTUCATU	35061	VALE DO JURUMIRIM	0	0	0	0	0	0	0	0	0	0	0	0	0	1	2	0	3	0	0	0	0	0	0	0	0	0	0	0	0	0	0	1	0	0	0	0	0
351560	3515608	FERNANDO PRESTES	RRAS12	NOROESTE	3515	SÃO JOSÉ DO RIO PRETO	29	1354	SAO JOSE DO RIO PRETO	1354 SAO JOSE DO RIO PRETO	35151	CATANDUVA	0	0	0	0	0	0	0	1	0	0	0	0	0	0	0	0	1	0	0	0	0	0	0	0	0	0	0	0	0	0	0	0	0	0	0	0	0
351550	3515509	FERNANDOPOLIS	RRAS12	NOROESTE	3515	SÃO JOSÉ DO RIO PRETO	30	1574	JALES	1574 JALES	35154	FERNANDÓPOLIS	1	0	0	1	1	0	0	1	0	4	4	4	3	5	4	0	28	0	0	0	0	0	0	0	0	0	0	0	0	0	0	0	0	0	0	0	0
351565	3515657	FERNAO	RRAS10	CENTRO_OESTE	3509	MARÍLIA	19	1344	MARILIA	1344 MARILIA	35093	MARÍLIA	0	0	0	0	0	0	0	0	0	0	0	0	0	0	0	0	0	0	0	0	0	0	0	0	0	0	0	0	0	0	0	0	0	0	0	0	0
351570	3515707	FERRAZ DE VASCONCELOS	RRAS02	SUL_SUDESTE	3501	GRANDE SÃO PAULO	8	1333	MOGI DAS CRUZES	1333 MOGI DAS CRUZES	35011	ALTO DO TIETÊ	1	0	0	2	0	0	1	1	0	1	8	18	43	26	10	1	112	0	0	0	0	0	0	0	0	0	0	3	3	7	3	0	0	0	0	0	0
351580	3515806	FLORA RICA	RRAS11	CENTRO_OESTE	3511	PRESIDENTE PRUDENTE	22	1573	PRESIDENTE VENCESLAU	1573 PRESIDENTE VENCESLAU	35111	ALTA PAULISTA	0	0	0	0	0	0	0	0	0	0	0	0	0	0	0	0	0	0	0	0	0	0	0	0	0	0	0	0	0	0	0	0	0	0	0	0	0
351590	3515905	FLOREAL	RRAS12	NOROESTE	3515	SÃO JOSÉ DO RIO PRETO	29	1354	SAO JOSE DO RIO PRETO	1354 SAO JOSE DO RIO PRETO	35157	VOTUPORANGA	0	0	0	0	0	0	0	0	0	0	0	0	1	0	0	0	1	0	0	0	0	0	0	0	0	0	0	0	0	0	0	0	0	0	0	0	0
351600	3516002	FLORIDA PAULISTA	RRAS10	CENTRO_OESTE	3509	MARÍLIA	19	1344	MARILIA	1344 MARILIA	35091	ADAMANTINA	0	0	0	0	0	0	0	0	0	0	0	0	0	0	0	0	0	0	0	0	0	0	0	0	0	0	0	0	0	0	0	0	0	0	0	0	0
351610	3516101	FLORINIA	RRAS10	CENTRO_OESTE	3509	MARÍLIA	13	1338	ASSIS	1338 ASSIS	35092	ASSIS	0	0	0	0	0	0	0	0	0	1	0	0	0	0	0	0	1	0	0	0	0	0	0	0	0	0	0	0	0	0	0	0	0	0	0	0	0
351620	3516200	FRANCA	RRAS13	NORDESTE	3508	FRANCA	18	1343	FRANCA	1343 FRANCA	35081	TRÊS COLINAS	2	0	2	0	0	4	3	1	1	4	11	10	12	7	7	0	64	0	0	0	0	0	0	0	0	0	0	0	0	2	0	0	0	0	0	0	0
351630	3516309	FRANCISCO MORATO	RRAS03	SUL_SUDESTE	3501	GRANDE SÃO PAULO	9	1334	FRANCO DA ROCHA	1334 FRANCO DA ROCHA	35012	FRANCO DA ROCHA	0	0	0	0	0	0	0	0	1	0	3	12	18	17	11	1	63	0	0	0	0	0	0	0	0	0	0	1	0	1	1	0	0	0	0	0	0
351640	3516408	FRANCO DA ROCHA	RRAS03	SUL_SUDESTE	3501	GRANDE SÃO PAULO	9	1334	FRANCO DA ROCHA	1334 FRANCO DA ROCHA	35012	FRANCO DA ROCHA	0	0	0	0	0	0	0	0	0	1	4	5	14	18	8	6	56	0	0	0	0	0	0	0	0	0	0	0	1	2	2	1	0	0	0	0	0
351650	3516507	GABRIEL MONTEIRO	RRAS12	NOROESTE	3502	ARAÇATUBA	11	1336	ARACATUBA	1336 ARACATUBA	35023	CONSÓRCIOS DO DRS II	0	0	0	0	0	0	0	0	0	0	0	1	0	0	0	0	1	0	0	0	0	0	0	0	0	0	0	0	0	0	0	0	0	0	0	0	0
351660	3516606	GALIA	RRAS10	CENTRO_OESTE	3509	MARÍLIA	19	1344	MARILIA	1344 MARILIA	35093	MARÍLIA	0	0	0	0	0	0	0	0	0	0	1	0	0	0	0	0	1	0	0	0	0	0	0	0	0	0	0	0	0	0	0	0	0	0	0	0	0
351670	3516705	GARCA	RRAS10	CENTRO_OESTE	3509	MARÍLIA	19	1344	MARILIA	1344 MARILIA	35093	MARÍLIA	0	0	0	0	0	1	0	0	0	0	0	2	0	4	1	2	10	0	0	0	0	0	0	0	0	0	0	0	0	0	0	0	0	0	0	0	0
351680	3516804	GASTAO VIDIGAL	RRAS12	NOROESTE	3515	SÃO JOSÉ DO RIO PRETO	29	1354	SAO JOSE DO RIO PRETO	1354 SAO JOSE DO RIO PRETO	35157	VOTUPORANGA	0	0	0	0	0	0	0	0	0	0	0	0	0	1	0	0	1	0	0	0	0	0	0	0	0	0	0	0	0	0	0	0	0	0	0	0	0
351685	3516853	GAVIAO PEIXOTO	RRAS13	NORDESTE	3503	ARARAQUARA	12	1337	ARARAQUARA	1337 ARARAQUARA	35031	CENTRAL DO DRS III	0	0	0	0	0	0	0	0	0	0	0	0	0	0	0	0	0	0	0	0	0	0	0	0	0	0	0	0	0	0	0	0	0	0	0	0	0
351690	3516903	GENERAL SALGADO	RRAS12	NOROESTE	3515	SÃO JOSÉ DO RIO PRETO	29	1354	SAO JOSE DO RIO PRETO	1354 SAO JOSE DO RIO PRETO	35157	VOTUPORANGA	0	0	0	0	0	0	0	0	0	0	0	0	1	0	0	0	1	0	0	0	0	0	0	0	0	0	0	0	0	0	0	0	0	0	0	0	0
351700	3517000	GETULINA	RRAS09	CENTRO_OESTE	3506	BAURU	15	1340	BAURU	1340 BAURU	35065	LINS	0	0	0	0	0	0	0	0	0	0	0	1	0	1	0	0	2	0	0	0	0	0	0	0	0	0	0	0	0	0	0	0	0	0	0	0	0
351710	3517109	GLICERIO	RRAS12	NOROESTE	3502	ARAÇATUBA	11	1336	ARACATUBA	1336 ARACATUBA	35023	CONSÓRCIOS DO DRS II	0	0	0	0	0	0	0	0	0	0	0	0	0	0	0	0	0	0	0	0	0	0	0	0	0	0	0	0	0	0	0	0	0	0	0	0	0
351720	3517208	GUAICARA	RRAS09	CENTRO_OESTE	3506	BAURU	15	1340	BAURU	1340 BAURU	35065	LINS	0	0	0	0	0	0	0	0	0	0	0	1	0	0	0	0	1	0	0	0	0	0	0	0	0	0	0	0	0	0	0	0	0	0	0	0	0
351730	3517307	GUAIMBE	RRAS10	CENTRO_OESTE	3509	MARÍLIA	19	1344	MARILIA	1344 MARILIA	35093	MARÍLIA	0	0	0	0	0	0	0	0	0	0	0	0	0	0	0	0	0	0	0	0	0	0	0	0	0	0	0	0	0	0	0	0	0	0	0	0	0
351740	3517406	GUAIRA	RRAS13	NOROESTE	3505	BARRETOS	14	1339	BARRETOS	1339 BARRETOS	35051	NORTE-BARRETOS	0	1	0	0	0	0	0	0	0	0	0	1	1	2	1	0	6	0	0	0	0	0	0	0	0	0	0	0	0	0	0	0	0	0	0	0	0
351750	3517505	GUAPIACU	RRAS12	NOROESTE	3515	SÃO JOSÉ DO RIO PRETO	29	1354	SAO JOSE DO RIO PRETO	1354 SAO JOSE DO RIO PRETO	35155	SÃO JOSÉ DO RIO PRETO	0	0	0	1	0	0	0	0	0	1	1	3	6	3	0	0	15	0	0	0	0	0	0	0	0	0	0	0	0	0	0	0	0	0	0	0	0
351760	3517604	GUAPIARA	RRAS08	SUL_SUDESTE	3516	SOROCABA	32	1575	ITAPEVA	1575 ITAPEVA	35162	ITAPEVA	0	0	0	0	0	0	0	0	0	0	1	1	2	2	0	0	6	0	0	0	0	0	0	0	0	0	0	0	0	0	0	0	0	0	0	0	0
351770	3517703	GUARA	RRAS13	NORDESTE	3508	FRANCA	18	1343	FRANCA	1343 FRANCA	35083	ALTA MOGIANA	0	0	0	0	0	0	0	0	0	0	4	1	0	2	0	0	7	0	0	0	0	0	0	0	0	0	0	0	0	0	0	0	0	0	0	0	0
351780	3517802	GUARACAI	RRAS12	NOROESTE	3502	ARAÇATUBA	11	1336	ARACATUBA	1336 ARACATUBA	35022	LAGOS DO DRS II	0	0	0	0	0	0	0	0	0	0	0	1	0	0	0	0	1	0	0	0	0	0	0	0	0	0	0	0	0	0	0	0	0	0	0	0	0
351790	3517901	GUARACI	RRAS13	NOROESTE	3505	BARRETOS	14	1339	BARRETOS	1339 BARRETOS	35051	NORTE-BARRETOS	0	0	0	0	0	0	0	0	0	1	0	0	1	0	0	0	2	0	0	0	0	0	0	0	0	0	0	0	0	0	0	0	0	0	0	0	0
351800	3518008	GUARANI D'OESTE	RRAS12	NOROESTE	3515	SÃO JOSÉ DO RIO PRETO	30	1574	JALES	1574 JALES	35154	FERNANDÓPOLIS	0	0	0	0	0	0	0	0	0	0	0	0	0	0	0	0	0	0	0	0	0	0	0	0	0	0	0	0	0	0	0	0	0	0	0	0	0
351810	3518107	GUARANTA	RRAS10	CENTRO_OESTE	3509	MARÍLIA	19	1344	MARILIA	1344 MARILIA	35093	MARÍLIA	0	0	0	0	0	0	0	0	0	0	0	1	0	0	0	0	1	0	0	0	0	0	0	0	0	0	0	0	0	0	0	0	0	0	0	0	0
351820	3518206	GUARARAPES	RRAS12	NOROESTE	3502	ARAÇATUBA	11	1336	ARACATUBA	1336 ARACATUBA	35021	CENTRAL DO DRS II	0	0	0	0	0	0	0	0	0	0	1	1	1	2	1	0	6	0	0	0	0	0	0	0	0	0	0	0	1	1	0	0	0	0	0	0	0
351830	3518305	GUARAREMA	RRAS02	SUL_SUDESTE	3501	GRANDE SÃO PAULO	8	1333	MOGI DAS CRUZES	1333 MOGI DAS CRUZES	35011	ALTO DO TIETÊ	0	0	0	0	1	1	0	1	1	0	0	5	6	3	8	1	27	0	0	0	0	0	0	0	0	0	0	0	0	0	0	0	0	0	0	0	0
351840	3518404	GUARATINGUETA	RRAS17	SUL_SUDESTE	3517	TAUBATÉ	33	1352	TAUBATE	1352 TAUBATE	35172	CIRCUITO DA FÉ - VALE HISTÓRICO	0	0	0	1	0	0	1	1	0	3	6	3	10	8	11	1	45	0	0	0	0	0	0	0	0	0	0	0	0	0	1	0	0	0	0	0	0
351850	3518503	GUAREI	RRAS08	SUL_SUDESTE	3516	SOROCABA	31	1353	SOROCABA	1353 SOROCABA	35161	ITAPETININGA	0	0	0	0	0	0	0	1	0	0	0	0	0	3	0	0	4	0	0	0	0	0	0	0	0	0	0	0	0	0	0	0	0	0	0	0	0
351860	3518602	GUARIBA	RRAS13	NORDESTE	3513	RIBEIRÃO PRETO	24	1348	RIBEIRAO PRETO	1348 RIBEIRAO PRETO	35131	HORIZONTE VERDE	0	0	1	0	0	0	0	0	0	0	1	3	4	2	2	1	14	0	0	0	0	0	0	0	0	0	0	0	0	0	0	0	0	0	0	0	0
351870	3518701	GUARUJA	RRAS07	SUL_SUDESTE	3504	BAIXADA SANTISTA	25	1349	SANTOS	1349 SANTOS	35041	BAIXADA SANTISTA	0	0	0	1	0	0	1	0	1	6	4	16	33	29	26	7	124	0	0	0	0	0	0	0	0	0	0	0	0	4	1	1	0	0	0	0	0
351880	3518800	GUARULHOS	RRAS02	SUL_SUDESTE	3501	GRANDE SÃO PAULO	8	1333	MOGI DAS CRUZES	1333 MOGI DAS CRUZES	35011	ALTO DO TIETÊ	1	1	2	2	6	2	5	16	17	24	81	219	243	211	157	29	1016	0	0	0	0	0	0	0	0	0	0	13	25	43	28	4	1	0	0	0	0
351885	3518859	GUATAPARA	RRAS13	NORDESTE	3513	RIBEIRÃO PRETO	24	1348	RIBEIRAO PRETO	1348 RIBEIRAO PRETO	35132	AQUÍFERO GUARANI	0	0	0	0	0	0	0	0	0	0	0	3	1	0	0	0	4	0	0	0	0	0	0	0	0	0	0	0	0	0	0	0	0	0	0	0	0
351890	3518909	GUZOLANDIA	RRAS12	NOROESTE	3502	ARAÇATUBA	11	1336	ARACATUBA	1336 ARACATUBA	35021	CENTRAL DO DRS II	0	0	0	0	0	0	0	1	0	0	0	0	0	1	0	0	2	0	0	0	0	0	0	0	0	0	0	0	0	0	0	0	0	0	0	0	0
351900	3519006	HERCULANDIA	RRAS10	CENTRO_OESTE	3509	MARÍLIA	19	1344	MARILIA	1344 MARILIA	35095	TUPÃ	0	0	0	0	0	0	0	0	0	0	0	0	0	0	0	0	0	0	0	0	0	0	0	0	0	0	0	0	0	0	0	0	0	0	0	0	0
351905	3519055	HOLAMBRA	RRAS15	CENTRO_LESTE	3507	CAMPINAS	17	1342	CAMPINAS	1342 CAMPINAS	35072	REG METRO CAMPINAS	0	0	0	0	0	0	0	0	0	0	0	1	1	0	1	0	3	0	0	0	0	0	0	0	0	0	0	0	0	0	0	0	0	0	0	0	0
351907	3519071	HORTOLANDIA	RRAS15	CENTRO_LESTE	3507	CAMPINAS	17	1342	CAMPINAS	1342 CAMPINAS	35072	REG METRO CAMPINAS	0	0	0	1	1	2	0	2	1	4	7	14	5	15	11	6	69	0	0	0	0	0	0	0	0	0	0	0	0	0	0	0	1	0	0	0	0
351910	3519105	IACANGA	RRAS09	CENTRO_OESTE	3506	BAURU	15	1340	BAURU	1340 BAURU	35062	BAURU	0	0	0	0	0	0	0	0	0	0	0	0	0	0	0	0	0	0	0	0	0	0	0	0	0	0	0	0	0	0	0	0	0	0	0	0	0
351920	3519204	IACRI	RRAS10	CENTRO_OESTE	3509	MARÍLIA	19	1344	MARILIA	1344 MARILIA	35095	TUPÃ	0	0	0	0	0	0	0	0	0	0	0	0	0	0	0	0	0	0	0	0	0	0	0	0	0	0	0	0	0	0	0	0	0	0	0	0	0
351925	3519253	IARAS	RRAS09	CENTRO_OESTE	3506	BAURU	16	1341	BOTUCATU	1341 BOTUCATU	35061	VALE DO JURUMIRIM	0	0	0	0	0	0	0	0	0	0	0	0	0	0	0	0	0	0	0	0	0	0	0	0	0	0	0	0	0	0	0	0	0	0	0	0	0
351930	3519303	IBATE	RRAS13	NORDESTE	3503	ARARAQUARA	12	1337	ARARAQUARA	1337 ARARAQUARA	35034	CORAÇÃO DO DRS III	0	0	0	0	0	0	0	0	0	0	0	3	2	4	1	1	11	0	0	0	0	0	0	0	0	0	0	0	0	0	0	0	0	0	0	0	0
351940	3519402	IBIRA	RRAS12	NOROESTE	3515	SÃO JOSÉ DO RIO PRETO	29	1354	SAO JOSE DO RIO PRETO	1354 SAO JOSE DO RIO PRETO	35155	SÃO JOSÉ DO RIO PRETO	0	0	0	0	0	0	0	0	0	0	0	1	1	1	3	0	6	0	0	0	0	0	0	0	0	0	0	0	0	1	0	0	0	0	0	0	0
351950	3519501	IBIRAREMA	RRAS10	CENTRO_OESTE	3509	MARÍLIA	13	1338	ASSIS	1338 ASSIS	35094	OURINHOS	0	0	0	0	0	0	0	0	0	0	1	0	1	1	0	0	3	0	0	0	0	0	0	0	0	0	0	0	0	0	0	0	0	0	0	0	0
351960	3519600	IBITINGA	RRAS13	NORDESTE	3503	ARARAQUARA	12	1337	ARARAQUARA	1337 ARARAQUARA	35032	CENTRO OESTE DO DRS III	0	0	0	0	0	0	0	0	0	0	2	7	3	0	3	2	17	0	0	0	0	0	0	0	0	0	0	0	0	0	0	0	0	0	0	0	0
351970	3519709	IBIUNA	RRAS08	SUL_SUDESTE	3516	SOROCABA	31	1353	SOROCABA	1353 SOROCABA	35163	SOROCABA	2	0	0	0	0	0	0	1	0	0	1	4	4	3	2	2	19	0	0	0	0	0	0	0	0	0	0	0	0	0	0	0	0	0	0	0	0
351980	3519808	ICEM	RRAS12	NOROESTE	3515	SÃO JOSÉ DO RIO PRETO	29	1354	SAO JOSE DO RIO PRETO	1354 SAO JOSE DO RIO PRETO	35155	SÃO JOSÉ DO RIO PRETO	0	0	0	0	0	0	0	0	0	0	0	0	0	1	0	0	1	0	0	0	0	0	0	0	0	0	0	0	0	0	0	0	0	0	0	0	0
351990	3519907	IEPE	RRAS11	CENTRO_OESTE	3511	PRESIDENTE PRUDENTE	21	1346	PRESIDENTE PRUDENTE	1346 PRESIDENTE PRUDENTE	35113	ALTO CAPIVARI	0	0	0	0	0	0	0	0	0	0	0	0	0	0	0	1	1	0	0	0	0	0	0	0	0	0	0	0	0	0	0	0	0	0	0	0	0
352000	3520004	IGARACU DO TIETE	RRAS09	CENTRO_OESTE	3506	BAURU	15	1340	BAURU	1340 BAURU	35064	JAU	0	0	0	0	0	0	0	0	0	0	0	1	3	0	1	0	5	0	0	0	0	0	0	0	0	0	0	0	0	0	0	0	0	0	0	0	0
352010	3520103	IGARAPAVA	RRAS13	NORDESTE	3508	FRANCA	18	1343	FRANCA	1343 FRANCA	35083	ALTA MOGIANA	0	0	0	0	0	0	0	0	0	0	0	0	0	0	0	0	0	0	0	0	0	0	0	0	0	0	0	0	0	0	0	0	0	0	0	0	0
352020	3520202	IGARATA	RRAS17	SUL_SUDESTE	3517	TAUBATÉ	27	1351	SAO JOSE DOS CAMPOS	1351 SAO JOSE DOS CAMPOS	35171	ALTO VALE DO PARAÍBA	0	0	0	0	0	0	0	0	1	0	0	2	2	0	1	1	7	0	0	0	0	0	0	0	0	0	0	0	0	0	0	0	0	0	0	0	0
352030	3520301	IGUAPE	RRAS07	SUL_SUDESTE	3512	REGISTRO	23	1347	REGISTRO	1347 REGISTRO	35121	VALE DO RIBEIRA	0	0	1	0	0	0	0	0	0	0	0	0	0	1	0	0	2	0	0	0	0	0	0	0	0	0	0	0	0	0	0	0	0	0	0	0	0
352042	3520426	ILHA COMPRIDA	RRAS07	SUL_SUDESTE	3512	REGISTRO	23	1347	REGISTRO	1347 REGISTRO	35121	VALE DO RIBEIRA	0	0	0	0	0	1	0	0	2	0	0	0	0	2	1	1	7	0	0	0	0	0	0	0	0	0	0	0	0	0	0	0	0	0	0	0	0
352044	3520442	ILHA SOLTEIRA	RRAS12	NOROESTE	3502	ARAÇATUBA	11	1336	ARACATUBA	1336 ARACATUBA	35022	LAGOS DO DRS II	0	0	0	0	0	0	0	0	1	0	2	2	3	2	0	0	10	0	0	0	0	0	0	0	0	0	0	0	0	0	1	0	0	0	0	0	0
352040	3520400	ILHABELA	RRAS17	SUL_SUDESTE	3517	TAUBATÉ	28	1576	CARAGUATATUBA	1576 CARAGUATATUBA	35173	LITORAL NORTE	0	0	0	0	0	0	0	0	0	0	0	2	1	0	2	1	6	0	0	0	0	0	0	0	0	0	0	0	0	0	0	0	0	0	0	0	0
352050	3520509	INDAIATUBA	RRAS15	CENTRO_LESTE	3507	CAMPINAS	17	1342	CAMPINAS	1342 CAMPINAS	35072	REG METRO CAMPINAS	0	0	0	1	1	0	0	1	0	2	6	14	11	12	7	5	60	0	0	0	0	0	0	0	0	0	0	1	0	3	4	1	0	0	0	0	0
352060	3520608	INDIANA	RRAS11	CENTRO_OESTE	3511	PRESIDENTE PRUDENTE	21	1346	PRESIDENTE PRUDENTE	1346 PRESIDENTE PRUDENTE	35112	ALTA SOROCABANA	0	0	0	0	0	0	0	1	0	0	0	1	0	0	0	0	2	0	0	0	0	0	0	0	0	0	0	0	0	0	0	0	0	0	0	0	0
352070	3520707	INDIAPORA	RRAS12	NOROESTE	3515	SÃO JOSÉ DO RIO PRETO	30	1574	JALES	1574 JALES	35154	FERNANDÓPOLIS	0	0	0	0	0	0	0	0	0	1	0	1	0	0	1	0	3	0	0	0	0	0	0	0	0	0	0	0	0	0	0	0	0	0	0	0	0
352080	3520806	INUBIA PAULISTA	RRAS10	CENTRO_OESTE	3509	MARÍLIA	19	1344	MARILIA	1344 MARILIA	35091	ADAMANTINA	0	0	0	0	0	0	0	0	0	0	0	0	0	0	0	0	0	0	0	0	0	0	0	0	0	0	0	0	0	0	0	0	0	0	0	0	0
352090	3520905	IPAUCU	RRAS10	CENTRO_OESTE	3509	MARÍLIA	13	1338	ASSIS	1338 ASSIS	35094	OURINHOS	0	0	0	0	0	0	0	0	0	0	0	0	0	0	0	0	0	0	0	0	0	0	0	0	0	0	0	0	0	0	0	0	0	0	0	0	0
352100	3521002	IPERO	RRAS08	SUL_SUDESTE	3516	SOROCABA	31	1353	SOROCABA	1353 SOROCABA	35163	SOROCABA	0	0	0	0	0	0	0	0	0	0	0	1	2	1	1	0	5	0	0	0	0	0	0	0	0	0	0	0	0	0	0	0	0	0	0	0	0
352110	3521101	IPEUNA	RRAS14	CENTRO_LESTE	3510	PIRACICABA	20	1345	PIRACICABA	1345 PIRACICABA	35104	RIO CLARO	0	0	0	0	0	0	0	0	0	0	0	0	0	1	0	0	1	0	0	0	0	0	0	0	0	0	0	0	0	0	0	0	0	0	0	0	0
352115	3521150	IPIGUA	RRAS12	NOROESTE	3515	SÃO JOSÉ DO RIO PRETO	29	1354	SAO JOSE DO RIO PRETO	1354 SAO JOSE DO RIO PRETO	35155	SÃO JOSÉ DO RIO PRETO	0	0	0	0	0	0	0	0	0	0	1	1	2	0	0	0	4	0	0	0	0	0	0	0	0	0	0	0	0	0	0	0	0	0	0	0	0
352120	3521200	IPORANGA	RRAS07	SUL_SUDESTE	3512	REGISTRO	23	1347	REGISTRO	1347 REGISTRO	35121	VALE DO RIBEIRA	0	0	0	0	0	0	0	0	0	0	0	1	0	0	0	0	1	0	0	0	0	0	0	0	0	0	0	0	0	0	0	0	0	0	0	0	0
352130	3521309	IPUA	RRAS13	NORDESTE	3508	FRANCA	18	1343	FRANCA	1343 FRANCA	35082	ALTA ANHANGUERA	0	0	1	0	0	0	0	0	0	0	0	0	0	0	0	0	1	0	0	0	0	0	0	0	0	0	0	0	0	0	0	0	0	0	0	0	0
352140	3521408	IRACEMAPOLIS	RRAS14	CENTRO_LESTE	3510	PIRACICABA	20	1345	PIRACICABA	1345 PIRACICABA	35102	LIMEIRA	0	0	0	0	0	0	0	0	0	0	0	0	0	0	0	0	0	0	0	0	0	0	0	0	0	0	0	0	0	0	0	0	0	0	0	0	0
352150	3521507	IRAPUA	RRAS12	NOROESTE	3515	SÃO JOSÉ DO RIO PRETO	29	1354	SAO JOSE DO RIO PRETO	1354 SAO JOSE DO RIO PRETO	35151	CATANDUVA	0	0	0	0	0	0	0	0	0	0	0	0	0	1	0	0	1	0	0	0	0	0	0	0	0	0	0	0	0	0	0	0	0	0	0	0	0
352160	3521606	IRAPURU	RRAS11	CENTRO_OESTE	3511	PRESIDENTE PRUDENTE	22	1573	PRESIDENTE VENCESLAU	1573 PRESIDENTE VENCESLAU	35111	ALTA PAULISTA	0	0	0	0	0	0	0	0	0	0	0	0	0	0	0	0	0	0	0	0	0	0	0	0	0	0	0	0	0	0	0	0	0	0	0	0	0
352170	3521705	ITABERA	RRAS08	SUL_SUDESTE	3516	SOROCABA	32	1575	ITAPEVA	1575 ITAPEVA	35162	ITAPEVA	0	0	0	0	0	0	0	0	0	0	0	0	1	0	0	0	1	0	0	0	0	0	0	0	0	0	0	0	0	0	0	0	0	0	0	0	0
352180	3521804	ITAI	RRAS09	CENTRO_OESTE	3506	BAURU	16	1341	BOTUCATU	1341 BOTUCATU	35061	VALE DO JURUMIRIM	0	0	0	0	0	0	0	0	0	1	0	0	1	0	0	0	2	0	0	0	0	0	0	0	0	0	0	0	0	0	0	0	0	0	0	0	0
352190	3521903	ITAJOBI	RRAS12	NOROESTE	3515	SÃO JOSÉ DO RIO PRETO	29	1354	SAO JOSE DO RIO PRETO	1354 SAO JOSE DO RIO PRETO	35151	CATANDUVA	0	0	0	0	1	0	0	1	0	0	0	1	0	1	2	0	6	0	0	0	0	0	0	0	0	0	0	0	0	0	0	0	0	0	0	0	0
352200	3522000	ITAJU	RRAS09	CENTRO_OESTE	3506	BAURU	15	1340	BAURU	1340 BAURU	35064	JAU	0	0	0	0	0	0	0	0	0	0	0	0	1	0	2	5	8	0	0	0	0	0	0	0	0	0	0	0	0	0	0	0	0	0	0	0	0
352210	3522109	ITANHAEM	RRAS07	SUL_SUDESTE	3504	BAIXADA SANTISTA	25	1349	SANTOS	1349 SANTOS	35041	BAIXADA SANTISTA	0	0	0	0	0	0	0	1	1	1	2	3	3	4	5	0	20	0	0	0	0	0	0	0	0	0	0	1	1	0	0	0	0	0	0	0	0
352215	3522158	ITAOCA	RRAS08	SUL_SUDESTE	3516	SOROCABA	32	1575	ITAPEVA	1575 ITAPEVA	35162	ITAPEVA	0	0	0	0	0	0	0	0	0	0	0	0	1	0	1	0	2	0	0	0	0	0	0	0	0	0	0	0	0	0	0	0	0	0	0	0	0
352220	3522208	ITAPECERICA DA SERRA	RRAS04	SUL_SUDESTE	3501	GRANDE SÃO PAULO	10	1335	OSASCO	1335 OSASCO	35013	MANANCIAIS	1	0	0	0	0	0	1	1	3	3	4	15	13	10	9	2	62	0	0	0	0	0	0	0	0	0	0	0	3	3	2	1	0	0	0	0	0
352230	3522307	ITAPETININGA	RRAS08	SUL_SUDESTE	3516	SOROCABA	31	1353	SOROCABA	1353 SOROCABA	35161	ITAPETININGA	0	0	1	1	0	0	1	1	0	0	9	24	28	11	4	4	84	0	0	0	0	0	0	0	0	0	0	0	2	2	0	0	0	0	0	0	0
352240	3522406	ITAPEVA	RRAS08	SUL_SUDESTE	3516	SOROCABA	32	1575	ITAPEVA	1575 ITAPEVA	35162	ITAPEVA	0	0	0	0	0	0	0	0	0	0	0	1	6	3	2	0	12	0	0	0	0	0	0	0	0	0	0	0	0	0	1	0	0	0	0	0	0
352250	3522505	ITAPEVI	RRAS05	SUL_SUDESTE	3501	GRANDE SÃO PAULO	10	1335	OSASCO	1335 OSASCO	35014	ROTA DOS BANDEIRANTES	0	0	0	1	0	1	0	1	0	3	9	26	34	30	18	1	124	0	0	0	0	0	0	0	0	0	0	1	5	2	3	1	0	0	0	0	0
352260	3522604	ITAPIRA	RRAS15	NORDESTE	3514	SÃO JOÃO DA BOA VISTA	26	1350	SAO JOAO DA BOA VISTA	1350 SAO JOAO DA BOA VISTA	35141	BAIXA MOGIANA	0	0	0	0	0	0	0	0	1	0	0	6	2	5	5	1	20	0	0	0	0	0	0	0	0	0	0	0	1	1	1	0	1	0	0	0	0
352265	3522653	ITAPIRAPUA PAULISTA	RRAS08	SUL_SUDESTE	3516	SOROCABA	32	1575	ITAPEVA	1575 ITAPEVA	35162	ITAPEVA	0	0	0	0	0	0	0	0	0	0	0	0	0	0	0	0	0	0	0	0	0	0	0	0	0	0	0	0	0	0	0	0	0	0	0	0	0
352270	3522703	ITAPOLIS	RRAS13	NORDESTE	3503	ARARAQUARA	12	1337	ARARAQUARA	1337 ARARAQUARA	35032	CENTRO OESTE DO DRS III	0	0	0	0	0	0	0	1	1	0	0	2	1	0	1	0	6	0	0	0	0	0	0	0	0	0	0	0	0	0	0	0	0	0	0	0	0
352280	3522802	ITAPORANGA	RRAS09	CENTRO_OESTE	3506	BAURU	16	1341	BOTUCATU	1341 BOTUCATU	35061	VALE DO JURUMIRIM	0	0	0	0	0	0	0	0	0	0	0	0	0	1	0	0	1	0	0	0	0	0	0	0	0	0	0	0	0	0	0	0	0	0	0	0	0
352290	3522901	ITAPUI	RRAS09	CENTRO_OESTE	3506	BAURU	15	1340	BAURU	1340 BAURU	35064	JAU	0	0	0	0	0	0	0	0	0	0	0	0	0	0	0	0	0	0	0	0	0	0	0	0	0	0	0	0	0	0	0	0	0	0	0	0	0
352300	3523008	ITAPURA	RRAS12	NOROESTE	3502	ARAÇATUBA	11	1336	ARACATUBA	1336 ARACATUBA	35022	LAGOS DO DRS II	0	0	0	0	0	0	0	0	0	0	0	0	0	0	0	0	0	0	0	0	0	0	0	0	0	0	0	0	0	0	0	0	0	0	0	0	0
352310	3523107	ITAQUAQUECETUBA	RRAS02	SUL_SUDESTE	3501	GRANDE SÃO PAULO	8	1333	MOGI DAS CRUZES	1333 MOGI DAS CRUZES	35011	ALTO DO TIETÊ	0	1	2	0	0	0	0	0	1	0	6	25	37	47	23	5	147	0	0	0	0	0	0	0	0	0	0	1	3	8	2	1	0	0	0	0	0
352320	3523206	ITARARE	RRAS08	SUL_SUDESTE	3516	SOROCABA	32	1575	ITAPEVA	1575 ITAPEVA	35162	ITAPEVA	0	1	0	0	0	0	0	0	0	0	0	2	1	6	3	0	13	0	0	0	0	0	0	0	0	0	0	0	0	0	1	0	0	0	0	0	0
352330	3523305	ITARIRI	RRAS07	SUL_SUDESTE	3512	REGISTRO	23	1347	REGISTRO	1347 REGISTRO	35121	VALE DO RIBEIRA	0	0	0	0	0	0	0	0	0	0	1	0	0	1	0	0	2	0	0	0	0	0	0	0	0	0	0	0	0	0	0	0	0	0	0	0	0
352340	3523404	ITATIBA	RRAS15	CENTRO_LESTE	3507	CAMPINAS	17	1342	CAMPINAS	1342 CAMPINAS	35072	REG METRO CAMPINAS	0	1	0	0	0	0	0	0	2	1	3	13	11	7	1	3	42	0	0	0	0	0	0	0	0	0	0	0	0	0	1	0	0	0	0	0	0
352350	3523503	ITATINGA	RRAS09	CENTRO_OESTE	3506	BAURU	16	1341	BOTUCATU	1341 BOTUCATU	35063	POLO CUESTA	0	0	0	0	0	0	0	0	0	0	0	0	2	2	0	0	4	0	0	0	0	0	0	0	0	0	0	0	0	1	0	0	0	0	0	0	0
352360	3523602	ITIRAPINA	RRAS14	CENTRO_LESTE	3510	PIRACICABA	20	1345	PIRACICABA	1345 PIRACICABA	35104	RIO CLARO	0	1	0	0	0	0	0	0	0	0	0	1	2	0	4	0	8	0	0	0	0	0	0	0	0	0	0	0	0	0	0	0	0	0	0	0	0
352370	3523701	ITIRAPUA	RRAS13	NORDESTE	3508	FRANCA	18	1343	FRANCA	1343 FRANCA	35081	TRÊS COLINAS	0	0	0	0	0	0	0	0	0	0	0	0	0	0	0	0	0	0	0	0	0	0	0	0	0	0	0	0	0	0	0	0	0	0	0	0	0
352380	3523800	ITOBI	RRAS15	NORDESTE	3514	SÃO JOÃO DA BOA VISTA	26	1350	SAO JOAO DA BOA VISTA	1350 SAO JOAO DA BOA VISTA	35143	RIO PARDO	0	0	0	0	0	0	0	0	0	0	0	0	0	1	1	0	2	0	0	0	0	0	0	0	0	0	0	0	0	0	0	0	0	0	0	0	0
352390	3523909	ITU	RRAS08	SUL_SUDESTE	3516	SOROCABA	31	1353	SOROCABA	1353 SOROCABA	35163	SOROCABA	0	1	0	0	0	0	0	1	2	4	9	23	17	12	10	4	83	0	0	0	0	0	0	0	0	0	0	1	0	2	1	0	0	0	0	0	0
352400	3524006	ITUPEVA	RRAS16	CENTRO_LESTE	3507	CAMPINAS	17	1342	CAMPINAS	1342 CAMPINAS	35073	JUNDIAÍ	0	0	0	0	0	0	0	0	1	0	1	4	7	1	2	0	16	0	0	0	0	0	0	0	0	0	0	0	0	1	0	0	0	0	0	0	0
352410	3524105	ITUVERAVA	RRAS13	NORDESTE	3508	FRANCA	18	1343	FRANCA	1343 FRANCA	35083	ALTA MOGIANA	0	0	1	0	0	0	1	7	3	5	9	12	2	5	1	0	46	0	0	0	0	0	0	0	0	0	0	0	0	0	0	0	0	0	0	0	0
352420	3524204	JABORANDI	RRAS13	NOROESTE	3505	BARRETOS	14	1339	BARRETOS	1339 BARRETOS	35051	NORTE-BARRETOS	0	0	0	0	0	0	0	0	0	0	0	0	0	0	1	0	1	0	0	0	0	0	0	0	0	0	0	0	0	0	0	0	0	0	0	0	0
352430	3524303	JABOTICABAL	RRAS13	NORDESTE	3513	RIBEIRÃO PRETO	24	1348	RIBEIRAO PRETO	1348 RIBEIRAO PRETO	35131	HORIZONTE VERDE	0	0	0	0	0	1	0	0	0	0	0	10	14	7	4	1	37	0	0	0	0	0	0	0	0	0	0	0	1	6	1	0	0	0	0	0	0
352440	3524402	JACAREI	RRAS17	SUL_SUDESTE	3517	TAUBATÉ	27	1351	SAO JOSE DOS CAMPOS	1351 SAO JOSE DOS CAMPOS	35171	ALTO VALE DO PARAÍBA	0	8	1	1	1	1	0	5	2	2	19	26	24	16	2	3	111	0	0	0	0	0	0	0	0	0	0	0	1	1	2	0	0	0	0	0	0
352450	3524501	JACI	RRAS12	NOROESTE	3515	SÃO JOSÉ DO RIO PRETO	29	1354	SAO JOSE DO RIO PRETO	1354 SAO JOSE DO RIO PRETO	35156	JOSÉ BONIFÁCIO	0	0	0	0	0	0	0	0	1	1	0	0	0	0	0	0	2	0	0	0	0	0	0	0	0	0	0	0	0	0	0	0	0	0	0	0	0
352460	3524600	JACUPIRANGA	RRAS07	SUL_SUDESTE	3512	REGISTRO	23	1347	REGISTRO	1347 REGISTRO	35121	VALE DO RIBEIRA	0	0	0	0	0	0	0	0	0	0	0	0	2	0	0	0	2	0	0	0	0	0	0	0	0	0	0	0	0	0	0	0	0	0	0	0	0
352470	3524709	JAGUARIUNA	RRAS15	CENTRO_LESTE	3507	CAMPINAS	17	1342	CAMPINAS	1342 CAMPINAS	35072	REG METRO CAMPINAS	0	0	0	0	0	1	1	0	0	0	6	7	7	3	4	0	29	0	0	0	0	0	0	0	0	0	0	0	0	0	0	0	0	0	0	0	0
352480	3524808	JALES	RRAS12	NOROESTE	3515	SÃO JOSÉ DO RIO PRETO	30	1574	JALES	1574 JALES	35153	JALES	1	0	0	1	0	1	0	0	1	4	2	2	0	2	0	0	14	0	0	0	0	0	0	0	0	0	0	0	0	0	0	0	0	0	0	0	0
352490	3524907	JAMBEIRO	RRAS17	SUL_SUDESTE	3517	TAUBATÉ	27	1351	SAO JOSE DOS CAMPOS	1351 SAO JOSE DOS CAMPOS	35171	ALTO VALE DO PARAÍBA	0	0	0	0	0	0	0	0	0	0	0	0	0	0	0	0	0	0	0	0	0	0	0	0	0	0	0	0	0	0	0	0	0	0	0	0	0
352500	3525003	JANDIRA	RRAS05	SUL_SUDESTE	3501	GRANDE SÃO PAULO	10	1335	OSASCO	1335 OSASCO	35014	ROTA DOS BANDEIRANTES	0	0	1	0	0	0	0	0	0	3	3	8	8	9	5	1	38	0	0	0	0	0	0	0	0	0	0	0	1	2	3	1	0	0	0	0	0
352510	3525102	JARDINOPOLIS	RRAS13	NORDESTE	3513	RIBEIRÃO PRETO	24	1348	RIBEIRAO PRETO	1348 RIBEIRAO PRETO	35132	AQUÍFERO GUARANI	0	0	0	0	0	0	0	0	0	0	0	0	2	2	2	2	8	0	0	0	0	0	0	0	0	0	0	0	0	0	0	1	0	0	0	0	0
352520	3525201	JARINU	RRAS16	CENTRO_LESTE	3507	CAMPINAS	17	1342	CAMPINAS	1342 CAMPINAS	35073	JUNDIAÍ	0	0	0	0	0	0	0	0	0	0	1	0	1	2	1	0	5	0	0	0	0	0	0	0	0	0	0	0	0	0	0	0	0	0	0	0	0
352530	3525300	JAU	RRAS09	CENTRO_OESTE	3506	BAURU	15	1340	BAURU	1340 BAURU	35064	JAU	0	0	0	0	2	1	0	1	0	1	4	6	2	3	2	1	23	0	0	0	0	0	0	0	0	0	0	0	0	1	0	0	0	0	0	0	0
352540	3525409	JERIQUARA	RRAS13	NORDESTE	3508	FRANCA	18	1343	FRANCA	1343 FRANCA	35081	TRÊS COLINAS	0	0	0	0	0	0	0	0	0	0	0	0	0	0	0	0	0	0	0	0	0	0	0	0	0	0	0	0	0	0	0	0	0	0	0	0	0
352550	3525508	JOANOPOLIS	RRAS16	CENTRO_LESTE	3507	CAMPINAS	17	1342	CAMPINAS	1342 CAMPINAS	35071	BRAGANÇA	0	0	0	0	0	0	0	0	0	0	0	0	0	0	0	0	0	0	0	0	0	0	0	0	0	0	0	0	0	0	0	0	0	0	0	0	0
352560	3525607	JOAO RAMALHO	RRAS11	CENTRO_OESTE	3511	PRESIDENTE PRUDENTE	21	1346	PRESIDENTE PRUDENTE	1346 PRESIDENTE PRUDENTE	35113	ALTO CAPIVARI	0	0	0	0	0	0	0	0	0	0	0	0	1	0	0	0	1	0	0	0	0	0	0	0	0	0	0	0	0	0	0	0	0	0	0	0	0
352570	3525706	JOSE BONIFACIO	RRAS12	NOROESTE	3515	SÃO JOSÉ DO RIO PRETO	29	1354	SAO JOSE DO RIO PRETO	1354 SAO JOSE DO RIO PRETO	35156	JOSÉ BONIFÁCIO	0	0	0	0	0	1	0	1	1	0	0	3	2	2	3	0	13	0	0	0	0	0	0	0	0	0	0	0	0	0	0	0	0	0	0	0	0
352580	3525805	JULIO MESQUITA	RRAS10	CENTRO_OESTE	3509	MARÍLIA	19	1344	MARILIA	1344 MARILIA	35093	MARÍLIA	0	0	0	0	0	0	0	0	0	0	0	0	0	0	0	0	0	0	0	0	0	0	0	0	0	0	0	0	0	0	0	0	0	0	0	0	0
352585	3525854	JUMIRIM	RRAS08	SUL_SUDESTE	3516	SOROCABA	31	1353	SOROCABA	1353 SOROCABA	35163	SOROCABA	0	0	0	0	0	0	0	0	0	0	0	0	0	0	0	0	0	0	0	0	0	0	0	0	0	0	0	0	0	0	0	0	0	0	0	0	0
352590	3525904	JUNDIAI	RRAS16	CENTRO_LESTE	3507	CAMPINAS	17	1342	CAMPINAS	1342 CAMPINAS	35073	JUNDIAÍ	0	0	0	0	0	1	0	0	0	1	7	41	55	47	20	3	175	0	0	0	0	0	0	0	0	0	0	0	7	7	8	0	0	0	0	0	0
352600	3526001	JUNQUEIROPOLIS	RRAS11	CENTRO_OESTE	3511	PRESIDENTE PRUDENTE	22	1573	PRESIDENTE VENCESLAU	1573 PRESIDENTE VENCESLAU	35111	ALTA PAULISTA	0	0	0	0	0	0	0	0	0	0	1	1	6	0	3	0	11	0	0	0	0	0	0	0	0	0	0	0	0	0	0	0	0	0	0	0	0
352610	3526100	JUQUIA	RRAS07	SUL_SUDESTE	3512	REGISTRO	23	1347	REGISTRO	1347 REGISTRO	35121	VALE DO RIBEIRA	0	0	0	0	0	0	0	0	0	0	1	1	0	1	0	0	3	0	0	0	0	0	0	0	0	0	0	0	0	0	0	0	0	0	0	0	0
352620	3526209	JUQUITIBA	RRAS04	SUL_SUDESTE	3501	GRANDE SÃO PAULO	10	1335	OSASCO	1335 OSASCO	35013	MANANCIAIS	0	0	0	0	0	0	0	0	0	0	0	0	2	3	0	0	5	0	0	0	0	0	0	0	0	0	0	0	0	0	1	0	0	0	0	0	0
352630	3526308	LAGOINHA	RRAS17	SUL_SUDESTE	3517	TAUBATÉ	33	1352	TAUBATE	1352 TAUBATE	35174	V. PARAÍBA-REG. SERRANA	0	0	0	0	0	0	0	0	0	0	0	0	0	0	0	0	0	0	0	0	0	0	0	0	0	0	0	0	0	0	0	0	0	0	0	0	0
352640	3526407	LARANJAL PAULISTA	RRAS09	CENTRO_OESTE	3506	BAURU	16	1341	BOTUCATU	1341 BOTUCATU	35063	POLO CUESTA	0	0	0	0	0	0	0	0	0	1	0	1	0	4	1	0	7	0	0	0	0	0	0	0	0	0	0	0	1	0	3	0	0	0	0	0	0
352650	3526506	LAVINIA	RRAS12	NOROESTE	3502	ARAÇATUBA	11	1336	ARACATUBA	1336 ARACATUBA	35022	LAGOS DO DRS II	0	0	0	0	0	1	0	0	0	0	0	1	1	1	0	0	4	0	0	0	0	0	0	0	0	0	0	0	0	0	0	0	0	0	0	0	0
352660	3526605	LAVRINHAS	RRAS17	SUL_SUDESTE	3517	TAUBATÉ	33	1352	TAUBATE	1352 TAUBATE	35172	CIRCUITO DA FÉ - VALE HISTÓRICO	0	0	0	0	0	0	0	0	0	0	0	0	0	0	0	0	0	0	0	0	0	0	0	0	0	0	0	0	0	0	0	0	0	0	0	0	0
352670	3526704	LEME	RRAS14	CENTRO_LESTE	3510	PIRACICABA	20	1345	PIRACICABA	1345 PIRACICABA	35101	ARARAS	0	0	0	0	1	0	0	0	0	3	3	9	19	5	3	1	44	0	0	0	0	0	0	0	0	0	0	0	2	0	1	0	0	0	0	0	0
352680	3526803	LENCOIS PAULISTA	RRAS09	CENTRO_OESTE	3506	BAURU	15	1340	BAURU	1340 BAURU	35062	BAURU	0	0	0	0	0	0	0	0	0	0	1	4	3	3	0	0	11	0	0	0	0	0	0	0	0	0	0	0	1	2	0	0	0	0	0	0	0
352690	3526902	LIMEIRA	RRAS14	CENTRO_LESTE	3510	PIRACICABA	20	1345	PIRACICABA	1345 PIRACICABA	35102	LIMEIRA	1	1	0	0	2	0	1	1	4	1	5	5	7	9	4	0	41	0	0	0	0	0	0	0	0	0	0	0	1	0	2	1	0	0	0	0	0
352700	3527009	LINDOIA	RRAS15	CENTRO_LESTE	3507	CAMPINAS	17	1342	CAMPINAS	1342 CAMPINAS	35074	CIRCUITO DAS AGUAS	0	1	0	0	0	0	0	0	0	0	0	0	0	0	0	0	1	0	0	0	0	0	0	0	0	0	0	0	0	0	0	0	0	0	0	0	0
352710	3527108	LINS	RRAS09	CENTRO_OESTE	3506	BAURU	15	1340	BAURU	1340 BAURU	35065	LINS	0	0	0	0	0	0	0	0	0	1	6	4	6	3	4	1	25	0	0	0	0	0	0	0	0	0	1	0	0	0	0	1	0	0	0	0	0
352720	3527207	LORENA	RRAS17	SUL_SUDESTE	3517	TAUBATÉ	33	1352	TAUBATE	1352 TAUBATE	35172	CIRCUITO DA FÉ - VALE HISTÓRICO	0	0	0	0	0	0	0	0	0	1	8	1	4	6	5	0	25	0	0	0	0	0	0	0	0	0	0	0	0	0	0	0	0	0	0	0	0
352725	3527256	LOURDES	RRAS12	NOROESTE	3502	ARAÇATUBA	11	1336	ARACATUBA	1336 ARACATUBA	35023	CONSÓRCIOS DO DRS II	0	0	0	0	0	0	0	0	0	0	0	0	0	0	0	0	0	0	0	0	0	0	0	0	0	0	0	0	0	0	0	0	0	0	0	0	0
352730	3527306	LOUVEIRA	RRAS16	CENTRO_LESTE	3507	CAMPINAS	17	1342	CAMPINAS	1342 CAMPINAS	35073	JUNDIAÍ	0	0	0	0	0	0	0	0	0	0	2	3	8	3	3	0	19	0	0	0	0	0	0	0	0	0	0	0	1	0	0	0	0	0	0	0	0
352740	3527405	LUCELIA	RRAS10	CENTRO_OESTE	3509	MARÍLIA	19	1344	MARILIA	1344 MARILIA	35091	ADAMANTINA	0	0	0	0	0	0	0	0	0	0	1	1	0	0	0	0	2	0	0	0	0	0	0	0	0	0	0	0	0	0	0	0	0	0	0	0	0
352750	3527504	LUCIANOPOLIS	RRAS09	CENTRO_OESTE	3506	BAURU	15	1340	BAURU	1340 BAURU	35062	BAURU	0	0	0	0	0	0	0	0	0	0	0	0	0	0	0	0	0	0	0	0	0	0	0	0	0	0	0	0	0	0	0	0	0	0	0	0	0
352760	3527603	LUIS ANTONIO	RRAS13	NORDESTE	3513	RIBEIRÃO PRETO	24	1348	RIBEIRAO PRETO	1348 RIBEIRAO PRETO	35132	AQUÍFERO GUARANI	1	0	0	0	0	0	0	1	0	1	0	1	0	0	1	0	5	0	0	0	0	0	0	0	0	0	0	0	0	0	0	0	0	0	0	0	0
352770	3527702	LUIZIANIA	RRAS12	NOROESTE	3502	ARAÇATUBA	11	1336	ARACATUBA	1336 ARACATUBA	35023	CONSÓRCIOS DO DRS II	0	0	0	0	0	0	0	0	0	0	0	0	0	0	0	0	0	0	0	0	0	0	0	0	0	0	0	0	0	0	0	0	0	0	0	0	0
352780	3527801	LUPERCIO	RRAS10	CENTRO_OESTE	3509	MARÍLIA	19	1344	MARILIA	1344 MARILIA	35093	MARÍLIA	0	0	0	0	0	0	0	0	0	0	0	0	0	0	0	0	0	0	0	0	0	0	0	0	0	0	0	0	0	0	0	0	0	0	0	0	0
352790	3527900	LUTECIA	RRAS10	CENTRO_OESTE	3509	MARÍLIA	13	1338	ASSIS	1338 ASSIS	35092	ASSIS	0	0	0	0	0	0	0	0	0	0	0	0	0	0	0	0	0	0	0	0	0	0	0	0	0	0	0	0	0	0	0	0	0	0	0	0	0
352800	3528007	MACATUBA	RRAS09	CENTRO_OESTE	3506	BAURU	15	1340	BAURU	1340 BAURU	35062	BAURU	0	0	0	0	0	0	0	0	0	1	0	1	0	0	1	1	4	0	0	0	0	0	0	0	0	0	0	0	0	0	0	0	0	0	0	0	0
352810	3528106	MACAUBAL	RRAS12	NOROESTE	3515	SÃO JOSÉ DO RIO PRETO	29	1354	SAO JOSE DO RIO PRETO	1354 SAO JOSE DO RIO PRETO	35157	VOTUPORANGA	0	0	0	0	0	0	0	0	0	0	0	0	1	0	0	0	1	0	0	0	0	0	0	0	0	0	0	0	0	0	0	0	0	0	0	0	0
352820	3528205	MACEDONIA	RRAS12	NOROESTE	3515	SÃO JOSÉ DO RIO PRETO	30	1574	JALES	1574 JALES	35154	FERNANDÓPOLIS	0	0	0	0	0	0	1	0	0	0	0	0	0	0	0	0	1	0	0	0	0	0	0	0	0	0	0	0	0	0	0	0	0	0	0	0	0
352830	3528304	MAGDA	RRAS12	NOROESTE	3515	SÃO JOSÉ DO RIO PRETO	29	1354	SAO JOSE DO RIO PRETO	1354 SAO JOSE DO RIO PRETO	35157	VOTUPORANGA	0	0	0	0	0	0	0	0	0	0	0	0	0	0	0	0	0	0	0	0	0	0	0	0	0	0	0	0	0	0	0	0	0	0	0	0	0
352840	3528403	MAIRINQUE	RRAS08	SUL_SUDESTE	3516	SOROCABA	31	1353	SOROCABA	1353 SOROCABA	35163	SOROCABA	0	0	0	0	0	0	1	0	0	0	0	1	7	2	4	3	18	0	0	0	0	0	0	0	0	0	0	0	0	1	0	0	0	0	0	0	0
352850	3528502	MAIRIPORA	RRAS03	SUL_SUDESTE	3501	GRANDE SÃO PAULO	9	1334	FRANCO DA ROCHA	1334 FRANCO DA ROCHA	35012	FRANCO DA ROCHA	0	0	0	0	0	0	0	0	1	0	4	3	10	13	6	1	38	0	0	0	0	0	0	0	0	0	0	2	0	2	2	0	0	0	0	0	0
352860	3528601	MANDURI	RRAS09	CENTRO_OESTE	3506	BAURU	16	1341	BOTUCATU	1341 BOTUCATU	35061	VALE DO JURUMIRIM	0	0	0	0	0	0	0	0	0	0	0	0	0	0	0	0	0	0	0	0	0	0	0	0	0	0	0	0	0	0	0	0	0	0	0	0	0
352870	3528700	MARABA PAULISTA	RRAS11	CENTRO_OESTE	3511	PRESIDENTE PRUDENTE	22	1573	PRESIDENTE VENCESLAU	1573 PRESIDENTE VENCESLAU	35114	EXTREMO OESTE PAULISTA	0	0	0	0	0	0	0	0	0	0	0	0	1	0	0	0	1	0	0	0	0	0	0	0	0	0	0	0	0	0	0	0	0	0	0	0	0
352880	3528809	MARACAI	RRAS10	CENTRO_OESTE	3509	MARÍLIA	13	1338	ASSIS	1338 ASSIS	35092	ASSIS	0	0	0	0	0	0	0	0	0	0	0	0	0	0	0	0	0	0	0	0	0	0	0	0	0	0	0	0	0	0	0	0	0	0	0	0	0
352885	3528858	MARAPOAMA	RRAS12	NOROESTE	3515	SÃO JOSÉ DO RIO PRETO	29	1354	SAO JOSE DO RIO PRETO	1354 SAO JOSE DO RIO PRETO	35151	CATANDUVA	0	0	0	0	0	0	0	0	0	0	0	0	0	0	0	0	0	0	0	0	0	0	0	0	0	0	0	0	0	0	0	0	0	0	0	0	0
352890	3528908	MARIAPOLIS	RRAS10	CENTRO_OESTE	3509	MARÍLIA	19	1344	MARILIA	1344 MARILIA	35091	ADAMANTINA	0	0	0	0	0	0	0	0	0	0	0	1	0	0	0	0	1	0	0	0	0	0	0	0	0	0	0	0	0	0	0	0	0	0	0	0	0
352900	3529005	MARILIA	RRAS10	CENTRO_OESTE	3509	MARÍLIA	19	1344	MARILIA	1344 MARILIA	35093	MARÍLIA	1	1	0	0	1	0	0	2	0	7	8	13	16	15	9	1	74	0	0	0	0	0	0	0	0	0	0	0	0	1	0	0	0	0	0	0	0
352910	3529104	MARINOPOLIS	RRAS12	NOROESTE	3515	SÃO JOSÉ DO RIO PRETO	30	1574	JALES	1574 JALES	35153	JALES	0	0	0	0	0	0	0	0	0	0	0	0	0	0	0	0	0	0	0	0	0	0	0	0	0	0	0	0	0	0	0	0	0	0	0	0	0
352920	3529203	MARTINOPOLIS	RRAS11	CENTRO_OESTE	3511	PRESIDENTE PRUDENTE	21	1346	PRESIDENTE PRUDENTE	1346 PRESIDENTE PRUDENTE	35112	ALTA SOROCABANA	0	0	0	0	0	0	0	0	0	0	0	1	0	1	2	0	4	0	0	0	0	0	0	0	0	0	0	0	0	0	0	0	0	0	0	0	0
352930	3529302	MATAO	RRAS13	NORDESTE	3503	ARARAQUARA	12	1337	ARARAQUARA	1337 ARARAQUARA	35033	NORTE DO DRS III	0	0	0	0	0	0	0	0	0	3	7	4	3	3	1	1	22	0	0	0	0	0	0	0	0	0	0	0	0	0	0	0	0	0	0	0	0
352940	3529401	MAUA	RRAS01	SUL_SUDESTE	3501	GRANDE SÃO PAULO	7	1332	SANTO ANDRE	1332 SANTO ANDRE	35015	GRANDE ABC	0	0	2	0	2	0	3	3	2	1	15	30	42	34	9	5	148	0	0	0	0	0	0	0	1	0	0	0	6	12	4	0	0	0	0	0	0
352950	3529500	MENDONCA	RRAS12	NOROESTE	3515	SÃO JOSÉ DO RIO PRETO	29	1354	SAO JOSE DO RIO PRETO	1354 SAO JOSE DO RIO PRETO	35156	JOSÉ BONIFÁCIO	0	0	0	0	0	1	0	0	0	0	0	0	1	0	0	0	2	0	0	0	0	0	0	0	0	0	0	0	0	0	0	0	0	0	0	0	0
352960	3529609	MERIDIANO	RRAS12	NOROESTE	3515	SÃO JOSÉ DO RIO PRETO	30	1574	JALES	1574 JALES	35154	FERNANDÓPOLIS	1	0	0	0	0	0	0	0	1	0	0	0	0	0	0	0	2	0	0	0	0	0	0	0	0	0	0	0	0	0	0	0	0	0	0	0	0
352965	3529658	MESOPOLIS	RRAS12	NOROESTE	3515	SÃO JOSÉ DO RIO PRETO	30	1574	JALES	1574 JALES	35153	JALES	0	0	0	0	0	0	0	0	0	0	0	0	0	0	0	0	0	0	0	0	0	0	0	0	0	0	0	0	0	0	0	0	0	0	0	0	0
352970	3529708	MIGUELOPOLIS	RRAS13	NORDESTE	3508	FRANCA	18	1343	FRANCA	1343 FRANCA	35083	ALTA MOGIANA	0	0	0	0	0	0	0	0	1	0	0	0	1	0	1	0	3	0	0	0	0	0	0	0	0	0	0	0	0	0	0	0	0	0	0	0	0
352980	3529807	MINEIROS DO TIETE	RRAS09	CENTRO_OESTE	3506	BAURU	15	1340	BAURU	1340 BAURU	35064	JAU	1	0	0	0	0	0	0	0	0	0	0	2	3	0	0	0	6	0	0	0	0	0	0	0	0	0	0	0	1	1	0	0	0	0	0	0	0
353000	3530003	MIRA ESTRELA	RRAS12	NOROESTE	3515	SÃO JOSÉ DO RIO PRETO	30	1574	JALES	1574 JALES	35154	FERNANDÓPOLIS	0	0	0	0	0	0	0	0	0	0	0	0	0	0	0	0	0	0	0	0	0	0	0	0	0	0	0	0	0	0	0	0	0	0	0	0	0
352990	3529906	MIRACATU	RRAS07	SUL_SUDESTE	3512	REGISTRO	23	1347	REGISTRO	1347 REGISTRO	35121	VALE DO RIBEIRA	0	1	0	0	0	0	0	0	0	2	0	0	0	2	0	0	5	0	0	0	0	0	0	0	0	0	0	0	0	0	0	0	0	0	0	0	0
353010	3530102	MIRANDOPOLIS	RRAS12	NOROESTE	3502	ARAÇATUBA	11	1336	ARACATUBA	1336 ARACATUBA	35022	LAGOS DO DRS II	0	0	0	0	0	0	0	1	0	1	0	4	4	4	7	1	22	0	0	0	0	0	0	0	0	0	0	0	0	0	0	0	0	0	0	0	0
353020	3530201	MIRANTE DO PARANAPANEMA	RRAS11	CENTRO_OESTE	3511	PRESIDENTE PRUDENTE	22	1573	PRESIDENTE VENCESLAU	1573 PRESIDENTE VENCESLAU	35115	PONTAL DO PARANAPANEMA	0	0	0	0	0	0	0	0	0	0	0	1	1	0	1	0	3	0	0	0	0	0	0	0	0	0	0	0	0	0	0	0	0	0	0	0	0
353030	3530300	MIRASSOL	RRAS12	NOROESTE	3515	SÃO JOSÉ DO RIO PRETO	29	1354	SAO JOSE DO RIO PRETO	1354 SAO JOSE DO RIO PRETO	35155	SÃO JOSÉ DO RIO PRETO	0	2	0	0	0	0	0	0	0	1	4	6	11	9	1	0	34	0	0	0	0	0	0	0	0	0	0	0	0	3	1	0	0	0	0	0	0
353040	3530409	MIRASSOLANDIA	RRAS12	NOROESTE	3515	SÃO JOSÉ DO RIO PRETO	29	1354	SAO JOSE DO RIO PRETO	1354 SAO JOSE DO RIO PRETO	35155	SÃO JOSÉ DO RIO PRETO	0	0	0	0	0	0	0	0	0	0	0	1	1	1	0	0	3	0	0	0	0	0	0	0	0	0	0	0	0	0	0	0	0	0	0	0	0
353050	3530508	MOCOCA	RRAS15	NORDESTE	3514	SÃO JOÃO DA BOA VISTA	26	1350	SAO JOAO DA BOA VISTA	1350 SAO JOAO DA BOA VISTA	35143	RIO PARDO	0	0	0	1	0	0	0	0	1	0	0	0	1	8	2	0	13	0	0	0	0	0	0	0	0	0	0	0	0	0	1	0	0	0	0	0	0
353060	3530607	MOJI DAS CRUZES	RRAS02	SUL_SUDESTE	3501	GRANDE SÃO PAULO	8	1333	MOGI DAS CRUZES	1333 MOGI DAS CRUZES	35011	ALTO DO TIETÊ	2	4	0	2	0	0	1	2	0	5	18	43	63	43	42	4	229	0	0	0	0	0	0	0	0	0	0	6	7	14	12	9	0	0	0	0	0
353070	3530706	MOGI-GUACU	RRAS15	NORDESTE	3514	SÃO JOÃO DA BOA VISTA	26	1350	SAO JOAO DA BOA VISTA	1350 SAO JOAO DA BOA VISTA	35141	BAIXA MOGIANA	0	0	0	0	0	0	0	0	2	2	8	8	7	19	18	3	67	0	0	0	0	0	0	0	0	0	0	0	0	0	2	2	0	0	0	0	0
353080	3530805	MOJI-MIRIM	RRAS15	NORDESTE	3514	SÃO JOÃO DA BOA VISTA	26	1350	SAO JOAO DA BOA VISTA	1350 SAO JOAO DA BOA VISTA	35141	BAIXA MOGIANA	1	0	0	2	0	2	0	0	1	0	2	11	8	5	4	0	36	0	0	0	0	0	0	0	0	0	0	0	0	0	0	1	0	0	0	0	0
353090	3530904	MOMBUCA	RRAS14	CENTRO_LESTE	3510	PIRACICABA	20	1345	PIRACICABA	1345 PIRACICABA	35103	PIRACICABA	0	0	0	0	0	0	0	0	0	0	0	0	0	0	0	0	0	0	0	0	0	0	0	0	0	0	0	0	0	0	0	0	0	0	0	0	0
353100	3531001	MONCOES	RRAS12	NOROESTE	3515	SÃO JOSÉ DO RIO PRETO	29	1354	SAO JOSE DO RIO PRETO	1354 SAO JOSE DO RIO PRETO	35157	VOTUPORANGA	0	0	0	0	0	0	0	0	0	0	0	0	0	0	0	0	0	0	0	0	0	0	0	0	0	0	0	0	0	0	0	0	0	0	0	0	0
353110	3531100	MONGAGUA	RRAS07	SUL_SUDESTE	3504	BAIXADA SANTISTA	25	1349	SANTOS	1349 SANTOS	35041	BAIXADA SANTISTA	0	0	0	0	0	0	0	0	0	1	1	1	3	1	1	0	8	0	0	0	0	0	0	0	0	0	0	0	1	0	0	0	0	0	0	0	0
353120	3531209	MONTE ALEGRE DO SUL	RRAS15	CENTRO_LESTE	3507	CAMPINAS	17	1342	CAMPINAS	1342 CAMPINAS	35074	CIRCUITO DAS AGUAS	0	0	0	0	0	0	0	0	0	0	0	1	1	0	0	0	2	0	0	0	0	0	0	0	0	0	0	0	0	0	0	0	0	0	0	0	0
353130	3531308	MONTE ALTO	RRAS13	NORDESTE	3513	RIBEIRÃO PRETO	24	1348	RIBEIRAO PRETO	1348 RIBEIRAO PRETO	35131	HORIZONTE VERDE	0	0	0	1	0	0	0	0	0	0	2	11	4	3	11	1	33	0	0	0	0	0	0	0	0	0	0	0	1	1	1	2	0	0	0	0	0
353140	3531407	MONTE APRAZIVEL	RRAS12	NOROESTE	3515	SÃO JOSÉ DO RIO PRETO	29	1354	SAO JOSE DO RIO PRETO	1354 SAO JOSE DO RIO PRETO	35156	JOSÉ BONIFÁCIO	0	0	0	0	0	0	0	0	0	0	0	2	2	0	3	1	8	0	0	0	0	0	0	0	0	0	0	0	0	0	0	0	0	0	0	0	0
353150	3531506	MONTE AZUL PAULISTA	RRAS13	NOROESTE	3505	BARRETOS	14	1339	BARRETOS	1339 BARRETOS	35052	SUL-BARRETOS	0	0	0	0	0	0	0	0	0	0	1	2	0	1	1	0	5	0	0	0	0	0	0	0	0	0	0	0	0	0	0	0	0	0	0	0	0
353160	3531605	MONTE CASTELO	RRAS11	CENTRO_OESTE	3511	PRESIDENTE PRUDENTE	22	1573	PRESIDENTE VENCESLAU	1573 PRESIDENTE VENCESLAU	35111	ALTA PAULISTA	0	0	0	0	0	0	0	0	0	0	0	0	0	0	0	0	0	0	0	0	0	0	0	0	0	0	0	0	0	0	0	0	0	0	0	0	0
353180	3531803	MONTE MOR	RRAS15	CENTRO_LESTE	3507	CAMPINAS	17	1342	CAMPINAS	1342 CAMPINAS	35072	REG METRO CAMPINAS	0	0	1	0	0	0	0	1	1	1	2	5	5	5	5	3	29	0	0	0	0	0	0	0	0	0	0	0	0	0	0	0	0	0	0	0	0
353170	3531704	MONTEIRO LOBATO	RRAS17	SUL_SUDESTE	3517	TAUBATÉ	27	1351	SAO JOSE DOS CAMPOS	1351 SAO JOSE DOS CAMPOS	35171	ALTO VALE DO PARAÍBA	0	0	0	0	0	0	0	0	0	0	0	0	0	0	0	0	0	0	0	0	0	0	0	0	0	0	0	0	0	0	0	0	0	0	0	0	0
353190	3531902	MORRO AGUDO	RRAS13	NORDESTE	3508	FRANCA	18	1343	FRANCA	1343 FRANCA	35082	ALTA ANHANGUERA	0	0	0	0	0	0	0	0	0	0	0	0	0	0	0	0	0	0	0	0	0	0	0	0	0	0	0	0	0	0	0	0	0	0	0	0	0
353200	3532009	MORUNGABA	RRAS15	CENTRO_LESTE	3507	CAMPINAS	17	1342	CAMPINAS	1342 CAMPINAS	35072	REG METRO CAMPINAS	0	0	0	0	0	0	0	0	0	0	0	4	1	0	0	0	5	0	0	0	0	0	0	0	0	0	0	0	0	0	0	0	0	0	0	0	0
353205	3532058	MOTUCA	RRAS13	NORDESTE	3503	ARARAQUARA	12	1337	ARARAQUARA	1337 ARARAQUARA	35031	CENTRAL DO DRS III	0	0	0	0	0	0	0	0	0	1	0	0	0	1	0	0	2	0	0	0	0	0	0	0	0	0	0	0	0	0	0	0	0	0	0	0	0
353210	3532108	MURUTINGA DO SUL	RRAS12	NOROESTE	3502	ARAÇATUBA	11	1336	ARACATUBA	1336 ARACATUBA	35022	LAGOS DO DRS II	0	0	0	0	0	0	0	0	0	0	0	0	0	0	0	0	0	0	0	0	0	0	0	0	0	0	0	0	0	0	0	0	0	0	0	0	0
353215	3532157	NANTES	RRAS11	CENTRO_OESTE	3511	PRESIDENTE PRUDENTE	21	1346	PRESIDENTE PRUDENTE	1346 PRESIDENTE PRUDENTE	35113	ALTO CAPIVARI	0	0	0	0	0	0	0	0	0	0	0	0	0	0	0	0	0	0	0	0	0	0	0	0	0	0	0	0	0	0	0	0	0	0	0	0	0
353220	3532207	NARANDIBA	RRAS11	CENTRO_OESTE	3511	PRESIDENTE PRUDENTE	21	1346	PRESIDENTE PRUDENTE	1346 PRESIDENTE PRUDENTE	35112	ALTA SOROCABANA	0	0	0	0	0	0	0	0	0	0	0	1	0	0	1	0	2	0	0	0	0	0	0	0	0	0	0	0	0	0	0	0	0	0	0	0	0
353230	3532306	NATIVIDADE DA SERRA	RRAS17	SUL_SUDESTE	3517	TAUBATÉ	33	1352	TAUBATE	1352 TAUBATE	35174	V. PARAÍBA-REG. SERRANA	0	0	0	0	0	0	0	1	0	0	0	0	0	0	0	0	1	0	0	0	0	0	0	0	0	0	0	0	0	0	0	0	0	0	0	0	0
353240	3532405	NAZARE PAULISTA	RRAS16	CENTRO_LESTE	3507	CAMPINAS	17	1342	CAMPINAS	1342 CAMPINAS	35071	BRAGANÇA	0	0	0	0	0	0	0	0	0	0	0	1	1	0	0	0	2	0	0	0	0	0	0	0	0	0	0	0	0	0	0	0	0	0	0	0	0
353250	3532504	NEVES PAULISTA	RRAS12	NOROESTE	3515	SÃO JOSÉ DO RIO PRETO	29	1354	SAO JOSE DO RIO PRETO	1354 SAO JOSE DO RIO PRETO	35155	SÃO JOSÉ DO RIO PRETO	0	1	0	0	0	0	0	0	0	0	0	0	1	0	0	0	2	0	0	0	0	0	0	0	0	0	0	0	0	0	0	0	0	0	0	0	0
353260	3532603	NHANDEARA	RRAS12	NOROESTE	3515	SÃO JOSÉ DO RIO PRETO	29	1354	SAO JOSE DO RIO PRETO	1354 SAO JOSE DO RIO PRETO	35157	VOTUPORANGA	0	0	0	0	0	0	0	0	0	1	0	0	1	0	0	0	2	0	0	0	0	0	0	0	0	0	0	0	0	0	0	0	0	0	0	0	0
353270	3532702	NIPOA	RRAS12	NOROESTE	3515	SÃO JOSÉ DO RIO PRETO	29	1354	SAO JOSE DO RIO PRETO	1354 SAO JOSE DO RIO PRETO	35156	JOSÉ BONIFÁCIO	0	0	0	0	0	0	0	0	0	0	0	1	0	0	0	0	1	0	0	0	0	0	0	0	0	0	0	0	0	0	0	0	0	0	0	0	0
353280	3532801	NOVA ALIANCA	RRAS12	NOROESTE	3515	SÃO JOSÉ DO RIO PRETO	29	1354	SAO JOSE DO RIO PRETO	1354 SAO JOSE DO RIO PRETO	35155	SÃO JOSÉ DO RIO PRETO	0	0	0	0	0	0	0	0	0	0	0	0	0	0	0	1	1	0	0	0	0	0	0	0	0	0	0	0	0	0	0	0	0	0	0	0	0
353282	3532827	NOVA CAMPINA	RRAS08	SUL_SUDESTE	3516	SOROCABA	32	1575	ITAPEVA	1575 ITAPEVA	35162	ITAPEVA	0	0	0	0	0	0	0	0	0	0	0	0	0	0	0	0	0	0	0	0	0	0	0	0	0	0	0	0	0	0	0	0	0	0	0	0	0
353284	3532843	NOVA CANAA PAULISTA	RRAS12	NOROESTE	3515	SÃO JOSÉ DO RIO PRETO	30	1574	JALES	1574 JALES	35152	SANTA FÉ DO SUL	0	0	0	0	0	0	0	0	0	0	0	0	0	0	0	0	0	0	0	0	0	0	0	0	0	0	0	0	0	0	0	0	0	0	0	0	0
353286	3532868	NOVA CASTILHO	RRAS12	NOROESTE	3502	ARAÇATUBA	11	1336	ARACATUBA	1336 ARACATUBA	35021	CENTRAL DO DRS II	0	0	0	0	0	0	0	0	0	0	0	0	0	0	0	0	0	0	0	0	0	0	0	0	0	0	0	0	0	0	0	0	0	0	0	0	0
353290	3532900	NOVA EUROPA	RRAS13	NORDESTE	3503	ARARAQUARA	12	1337	ARARAQUARA	1337 ARARAQUARA	35032	CENTRO OESTE DO DRS III	0	0	0	0	0	0	0	0	0	0	0	0	0	0	0	0	0	0	0	0	0	0	0	0	0	0	0	0	0	0	0	0	0	0	0	0	0
353300	3533007	NOVA GRANADA	RRAS12	NOROESTE	3515	SÃO JOSÉ DO RIO PRETO	29	1354	SAO JOSE DO RIO PRETO	1354 SAO JOSE DO RIO PRETO	35155	SÃO JOSÉ DO RIO PRETO	1	1	1	0	0	0	0	1	0	0	3	8	5	2	2	0	24	0	0	0	0	0	0	0	0	0	0	0	0	0	0	0	0	0	0	0	0
353310	3533106	NOVA GUATAPORANGA	RRAS11	CENTRO_OESTE	3511	PRESIDENTE PRUDENTE	22	1573	PRESIDENTE VENCESLAU	1573 PRESIDENTE VENCESLAU	35111	ALTA PAULISTA	0	0	0	0	0	0	0	0	0	0	0	0	0	0	0	0	0	0	0	0	0	0	0	0	0	0	0	0	0	0	0	0	0	0	0	0	0
353320	3533205	NOVA INDEPENDENCIA	RRAS12	NOROESTE	3502	ARAÇATUBA	11	1336	ARACATUBA	1336 ARACATUBA	35022	LAGOS DO DRS II	0	0	0	0	0	0	1	0	0	0	0	0	0	0	0	0	1	0	0	0	0	0	0	0	0	0	0	0	0	0	0	0	0	0	0	0	0
353330	3533304	NOVA LUZITANIA	RRAS12	NOROESTE	3502	ARAÇATUBA	11	1336	ARACATUBA	1336 ARACATUBA	35021	CENTRAL DO DRS II	0	0	0	0	0	0	0	0	0	0	0	0	0	0	0	0	0	0	0	0	0	0	0	0	0	0	0	0	0	0	0	0	0	0	0	0	0
353340	3533403	NOVA ODESSA	RRAS15	CENTRO_LESTE	3507	CAMPINAS	17	1342	CAMPINAS	1342 CAMPINAS	35072	REG METRO CAMPINAS	0	0	0	0	0	0	0	0	1	2	2	4	6	1	1	1	18	0	0	0	0	0	0	0	0	0	0	0	0	1	0	0	0	0	0	0	0
353325	3533254	NOVAIS	RRAS12	NOROESTE	3515	SÃO JOSÉ DO RIO PRETO	29	1354	SAO JOSE DO RIO PRETO	1354 SAO JOSE DO RIO PRETO	35151	CATANDUVA	0	0	0	0	0	0	0	0	0	0	0	1	0	1	0	0	2	0	0	0	0	0	0	0	0	0	0	0	0	0	0	0	0	0	0	0	0
353350	3533502	NOVO HORIZONTE	RRAS12	NOROESTE	3515	SÃO JOSÉ DO RIO PRETO	29	1354	SAO JOSE DO RIO PRETO	1354 SAO JOSE DO RIO PRETO	35151	CATANDUVA	0	0	0	0	0	0	0	1	0	0	1	0	1	2	1	0	6	0	0	0	0	0	0	0	0	0	0	0	0	0	0	0	0	0	0	0	0
353360	3533601	NUPORANGA	RRAS13	NORDESTE	3508	FRANCA	18	1343	FRANCA	1343 FRANCA	35082	ALTA ANHANGUERA	0	0	0	0	0	0	0	0	0	0	0	0	0	0	0	0	0	0	0	0	0	0	0	0	0	0	0	0	0	0	0	0	0	0	0	0	0
353370	3533700	OCAUCU	RRAS10	CENTRO_OESTE	3509	MARÍLIA	19	1344	MARILIA	1344 MARILIA	35093	MARÍLIA	0	0	0	0	0	0	0	0	0	0	0	0	0	1	0	0	1	0	0	0	0	0	0	0	0	0	0	0	0	0	0	0	0	0	0	0	0
353380	3533809	OLEO	RRAS10	CENTRO_OESTE	3509	MARÍLIA	13	1338	ASSIS	1338 ASSIS	35094	OURINHOS	0	0	0	0	0	0	0	0	0	0	0	0	0	1	0	0	1	0	0	0	0	0	0	0	0	0	0	0	0	0	0	0	0	0	0	0	0
353390	3533908	OLIMPIA	RRAS13	NOROESTE	3505	BARRETOS	14	1339	BARRETOS	1339 BARRETOS	35051	NORTE-BARRETOS	0	1	0	0	0	0	0	0	2	1	0	0	5	2	3	1	15	0	0	0	0	0	0	0	0	0	0	0	0	0	0	0	0	0	0	0	0
353400	3534005	ONDA VERDE	RRAS12	NOROESTE	3515	SÃO JOSÉ DO RIO PRETO	29	1354	SAO JOSE DO RIO PRETO	1354 SAO JOSE DO RIO PRETO	35155	SÃO JOSÉ DO RIO PRETO	0	0	0	0	0	0	0	0	0	0	0	0	0	0	0	0	0	0	0	0	0	0	0	0	0	0	0	0	0	0	0	0	0	0	0	0	0
353410	3534104	ORIENTE	RRAS10	CENTRO_OESTE	3509	MARÍLIA	19	1344	MARILIA	1344 MARILIA	35093	MARÍLIA	0	0	0	0	0	0	0	0	0	0	0	1	0	0	0	0	1	0	0	0	0	0	0	0	0	0	0	0	0	0	0	0	0	0	0	0	0
353420	3534203	ORINDIUVA	RRAS12	NOROESTE	3515	SÃO JOSÉ DO RIO PRETO	29	1354	SAO JOSE DO RIO PRETO	1354 SAO JOSE DO RIO PRETO	35155	SÃO JOSÉ DO RIO PRETO	0	0	0	0	0	0	0	1	0	0	0	0	2	0	1	0	4	0	0	0	0	0	0	0	0	0	0	0	0	0	0	0	0	0	0	0	0
353430	3534302	ORLANDIA	RRAS13	NORDESTE	3508	FRANCA	18	1343	FRANCA	1343 FRANCA	35082	ALTA ANHANGUERA	0	0	0	0	0	0	0	0	0	0	1	1	0	1	0	0	3	0	0	0	0	0	0	0	0	0	0	0	1	0	1	0	0	0	0	0	0
353440	3534401	OSASCO	RRAS05	SUL_SUDESTE	3501	GRANDE SÃO PAULO	10	1335	OSASCO	1335 OSASCO	35014	ROTA DOS BANDEIRANTES	2	2	1	1	4	3	1	2	0	15	33	111	166	127	66	16	550	0	0	0	0	0	0	0	0	0	1	12	28	39	22	10	3	0	0	0	0
353450	3534500	OSCAR BRESSANE	RRAS10	CENTRO_OESTE	3509	MARÍLIA	19	1344	MARILIA	1344 MARILIA	35093	MARÍLIA	0	0	0	0	0	0	1	0	0	0	0	0	0	0	0	0	1	0	0	0	0	0	0	0	0	0	0	0	0	0	0	0	0	0	0	0	0
353460	3534609	OSVALDO CRUZ	RRAS10	CENTRO_OESTE	3509	MARÍLIA	19	1344	MARILIA	1344 MARILIA	35091	ADAMANTINA	0	0	0	0	0	0	0	0	0	0	0	0	0	2	0	1	3	0	0	0	0	0	0	0	0	0	0	0	0	0	0	0	0	0	0	0	0
353470	3534708	OURINHOS	RRAS10	CENTRO_OESTE	3509	MARÍLIA	13	1338	ASSIS	1338 ASSIS	35094	OURINHOS	1	0	1	0	1	0	0	1	0	0	4	4	8	10	7	3	40	0	0	0	0	0	0	0	0	0	0	0	0	0	1	0	0	0	0	0	0
353480	3534807	OURO VERDE	RRAS11	CENTRO_OESTE	3511	PRESIDENTE PRUDENTE	22	1573	PRESIDENTE VENCESLAU	1573 PRESIDENTE VENCESLAU	35111	ALTA PAULISTA	0	0	0	0	0	0	1	0	0	0	0	0	0	0	1	0	2	0	0	0	0	0	0	0	0	0	0	0	0	0	0	0	0	0	0	0	0
353475	3534757	OUROESTE	RRAS12	NOROESTE	3515	SÃO JOSÉ DO RIO PRETO	30	1574	JALES	1574 JALES	35154	FERNANDÓPOLIS	0	0	0	0	0	0	0	0	1	0	0	1	1	0	0	0	3	0	0	0	0	0	0	0	0	0	0	0	0	0	0	0	0	0	0	0	0
353490	3534906	PACAEMBU	RRAS10	CENTRO_OESTE	3509	MARÍLIA	19	1344	MARILIA	1344 MARILIA	35091	ADAMANTINA	0	0	0	0	0	0	0	0	0	0	0	0	0	0	0	0	0	0	0	0	0	0	0	0	0	0	0	0	0	0	0	0	0	0	0	0	0
353500	3535002	PALESTINA	RRAS12	NOROESTE	3515	SÃO JOSÉ DO RIO PRETO	29	1354	SAO JOSE DO RIO PRETO	1354 SAO JOSE DO RIO PRETO	35155	SÃO JOSÉ DO RIO PRETO	0	0	0	0	0	0	0	0	0	0	0	0	1	0	1	0	2	0	0	0	0	0	0	0	0	0	0	0	0	0	0	0	0	0	0	0	0
353510	3535101	PALMARES PAULISTA	RRAS12	NOROESTE	3515	SÃO JOSÉ DO RIO PRETO	29	1354	SAO JOSE DO RIO PRETO	1354 SAO JOSE DO RIO PRETO	35151	CATANDUVA	0	0	0	0	0	0	0	0	0	0	0	1	0	2	0	0	3	0	0	0	0	0	0	0	0	0	0	0	0	0	0	0	0	0	0	0	0
353520	3535200	PALMEIRA D'OESTE	RRAS12	NOROESTE	3515	SÃO JOSÉ DO RIO PRETO	30	1574	JALES	1574 JALES	35153	JALES	0	0	0	0	0	0	0	0	0	0	0	0	0	0	0	0	0	0	0	0	0	0	0	0	0	0	0	0	0	0	0	0	0	0	0	0	0
353530	3535309	PALMITAL	RRAS10	CENTRO_OESTE	3509	MARÍLIA	13	1338	ASSIS	1338 ASSIS	35092	ASSIS	0	0	0	0	2	0	0	0	0	0	1	1	2	1	0	0	7	0	0	0	0	0	0	0	0	0	0	0	0	0	0	0	0	0	0	0	0
353540	3535408	PANORAMA	RRAS11	CENTRO_OESTE	3511	PRESIDENTE PRUDENTE	22	1573	PRESIDENTE VENCESLAU	1573 PRESIDENTE VENCESLAU	35111	ALTA PAULISTA	0	0	0	0	0	0	0	0	0	0	0	0	0	0	0	0	0	0	0	0	0	0	0	0	0	0	0	0	0	0	0	0	0	0	0	0	0
353550	3535507	PARAGUACU PAULISTA	RRAS10	CENTRO_OESTE	3509	MARÍLIA	13	1338	ASSIS	1338 ASSIS	35092	ASSIS	0	0	0	0	0	0	0	0	1	1	0	0	1	0	0	0	3	0	0	0	0	0	0	0	0	0	0	0	0	0	0	0	0	0	0	0	0
353560	3535606	PARAIBUNA	RRAS17	SUL_SUDESTE	3517	TAUBATÉ	27	1351	SAO JOSE DOS CAMPOS	1351 SAO JOSE DOS CAMPOS	35171	ALTO VALE DO PARAÍBA	0	0	0	0	0	0	0	0	0	0	0	0	0	2	0	0	2	0	0	0	0	0	0	0	0	0	0	0	0	0	0	0	0	0	0	0	0
353570	3535705	PARAISO	RRAS12	NOROESTE	3515	SÃO JOSÉ DO RIO PRETO	29	1354	SAO JOSE DO RIO PRETO	1354 SAO JOSE DO RIO PRETO	35151	CATANDUVA	0	0	0	0	0	0	0	0	0	0	0	0	0	0	0	0	0	0	0	0	0	0	0	0	0	0	0	0	0	0	0	0	0	0	0	0	0
353580	3535804	PARANAPANEMA	RRAS09	CENTRO_OESTE	3506	BAURU	16	1341	BOTUCATU	1341 BOTUCATU	35061	VALE DO JURUMIRIM	0	0	0	0	0	0	0	0	0	0	0	0	0	1	0	0	1	0	0	0	0	0	0	0	0	0	0	0	0	0	0	0	0	0	0	0	0
353590	3535903	PARANAPUA	RRAS12	NOROESTE	3515	SÃO JOSÉ DO RIO PRETO	30	1574	JALES	1574 JALES	35153	JALES	0	0	0	0	0	0	0	0	0	0	0	0	0	0	0	1	1	0	0	0	0	0	0	0	0	0	0	0	0	0	0	0	0	0	0	0	0
353600	3536000	PARAPUA	RRAS10	CENTRO_OESTE	3509	MARÍLIA	19	1344	MARILIA	1344 MARILIA	35095	TUPÃ	0	0	0	0	0	0	0	0	0	1	0	0	0	0	0	0	1	0	0	0	0	0	0	0	0	0	0	0	0	0	0	0	0	0	0	0	0
353610	3536109	PARDINHO	RRAS09	CENTRO_OESTE	3506	BAURU	16	1341	BOTUCATU	1341 BOTUCATU	35063	POLO CUESTA	0	0	0	0	0	0	0	0	0	0	1	0	1	2	0	0	4	0	0	0	0	0	0	0	0	0	0	0	0	0	0	0	0	0	0	0	0
353620	3536208	PARIQUERA-ACU	RRAS07	SUL_SUDESTE	3512	REGISTRO	23	1347	REGISTRO	1347 REGISTRO	35121	VALE DO RIBEIRA	0	0	0	0	0	0	0	0	0	0	2	0	0	1	0	0	3	0	0	0	0	0	0	0	0	0	0	0	0	0	0	0	0	0	0	0	0
353625	3536257	PARISI	RRAS12	NOROESTE	3515	SÃO JOSÉ DO RIO PRETO	29	1354	SAO JOSE DO RIO PRETO	1354 SAO JOSE DO RIO PRETO	35157	VOTUPORANGA	0	0	0	0	0	0	0	0	0	0	0	1	0	0	0	0	1	0	0	0	0	0	0	0	0	0	0	0	0	0	0	0	0	0	0	0	0
353630	3536307	PATROCINIO PAULISTA	RRAS13	NORDESTE	3508	FRANCA	18	1343	FRANCA	1343 FRANCA	35081	TRÊS COLINAS	0	0	0	0	0	0	0	0	0	0	0	0	0	0	1	0	1	0	0	0	0	0	0	0	0	0	0	0	0	0	0	0	0	0	0	0	0
353640	3536406	PAULICEIA	RRAS11	CENTRO_OESTE	3511	PRESIDENTE PRUDENTE	22	1573	PRESIDENTE VENCESLAU	1573 PRESIDENTE VENCESLAU	35111	ALTA PAULISTA	0	0	0	0	0	0	0	0	0	0	0	0	0	0	0	0	0	0	0	0	0	0	0	0	0	0	0	0	0	0	0	0	0	0	0	0	0
353650	3536505	PAULINIA	RRAS15	CENTRO_LESTE	3507	CAMPINAS	17	1342	CAMPINAS	1342 CAMPINAS	35072	REG METRO CAMPINAS	0	0	1	0	1	0	1	1	4	3	2	14	18	14	5	1	65	0	0	0	0	0	0	0	0	0	0	1	1	2	0	1	0	0	0	0	0
353657	3536570	PAULISTANIA	RRAS09	CENTRO_OESTE	3506	BAURU	15	1340	BAURU	1340 BAURU	35062	BAURU	0	0	1	0	0	0	0	0	0	0	0	1	1	0	1	0	4	0	0	0	0	0	0	0	0	0	0	0	0	0	0	1	0	0	0	0	0
353660	3536604	PAULO DE FARIA	RRAS12	NOROESTE	3515	SÃO JOSÉ DO RIO PRETO	29	1354	SAO JOSE DO RIO PRETO	1354 SAO JOSE DO RIO PRETO	35155	SÃO JOSÉ DO RIO PRETO	0	0	0	0	0	0	0	0	0	0	0	0	0	1	0	0	1	0	0	0	0	0	0	0	0	0	0	0	0	0	0	0	0	0	0	0	0
353670	3536703	PEDERNEIRAS	RRAS09	CENTRO_OESTE	3506	BAURU	15	1340	BAURU	1340 BAURU	35062	BAURU	0	1	0	0	0	0	0	0	0	1	0	3	1	2	3	0	11	0	0	0	0	0	0	0	0	0	0	0	0	0	0	1	0	0	0	0	0
353680	3536802	PEDRA BELA	RRAS16	CENTRO_LESTE	3507	CAMPINAS	17	1342	CAMPINAS	1342 CAMPINAS	35071	BRAGANÇA	0	0	0	0	0	0	0	0	0	0	0	1	0	1	1	1	4	0	0	0	0	0	0	0	0	0	0	0	1	0	0	0	0	0	0	0	0
353690	3536901	PEDRANOPOLIS	RRAS12	NOROESTE	3515	SÃO JOSÉ DO RIO PRETO	30	1574	JALES	1574 JALES	35154	FERNANDÓPOLIS	0	0	0	0	0	0	0	0	0	0	0	0	0	0	0	0	0	0	0	0	0	0	0	0	0	0	0	0	0	0	0	0	0	0	0	0	0
353700	3537008	PEDREGULHO	RRAS13	NORDESTE	3508	FRANCA	18	1343	FRANCA	1343 FRANCA	35081	TRÊS COLINAS	0	0	0	0	0	0	0	0	0	1	0	0	0	0	0	0	1	0	0	0	0	0	0	0	0	0	0	0	0	0	0	0	0	0	0	0	0
353710	3537107	PEDREIRA	RRAS15	CENTRO_LESTE	3507	CAMPINAS	17	1342	CAMPINAS	1342 CAMPINAS	35072	REG METRO CAMPINAS	0	0	0	0	0	0	0	0	0	0	3	2	1	3	2	0	11	0	0	0	0	0	0	0	0	0	0	0	0	0	0	0	0	0	0	0	0
353715	3537156	PEDRINHAS PAULISTA	RRAS10	CENTRO_OESTE	3509	MARÍLIA	13	1338	ASSIS	1338 ASSIS	35092	ASSIS	0	0	0	0	0	0	0	0	0	0	0	0	0	0	0	0	0	0	0	0	0	0	0	0	0	0	0	0	0	0	0	0	0	0	0	0	0
353720	3537206	PEDRO DE TOLEDO	RRAS07	SUL_SUDESTE	3512	REGISTRO	23	1347	REGISTRO	1347 REGISTRO	35121	VALE DO RIBEIRA	0	0	0	0	0	0	0	0	0	0	0	0	0	1	0	0	1	0	0	0	0	0	0	0	0	0	0	0	0	0	0	0	0	0	0	0	0
353730	3537305	PENAPOLIS	RRAS12	NOROESTE	3502	ARAÇATUBA	11	1336	ARACATUBA	1336 ARACATUBA	35023	CONSÓRCIOS DO DRS II	0	0	0	0	0	0	0	0	0	0	0	3	4	6	3	0	16	0	0	0	0	0	0	0	0	0	0	0	1	0	0	0	0	0	0	0	0
353740	3537404	PEREIRA BARRETO	RRAS12	NOROESTE	3502	ARAÇATUBA	11	1336	ARACATUBA	1336 ARACATUBA	35022	LAGOS DO DRS II	0	0	0	0	0	0	0	0	0	0	1	0	3	2	1	1	8	0	0	0	0	0	0	0	0	0	0	0	0	0	0	0	0	0	0	0	0
353750	3537503	PEREIRAS	RRAS09	CENTRO_OESTE	3506	BAURU	16	1341	BOTUCATU	1341 BOTUCATU	35063	POLO CUESTA	0	0	0	0	0	0	0	0	0	0	0	0	0	1	0	0	1	0	0	0	0	0	0	0	0	0	0	0	0	0	0	0	0	0	0	0	0
353760	3537602	PERUIBE	RRAS07	SUL_SUDESTE	3504	BAIXADA SANTISTA	25	1349	SANTOS	1349 SANTOS	35041	BAIXADA SANTISTA	1	0	0	0	0	0	0	0	0	1	1	5	1	1	1	0	11	0	0	0	0	0	0	0	0	0	0	0	0	0	0	0	0	0	0	0	0
353770	3537701	PIACATU	RRAS12	NOROESTE	3502	ARAÇATUBA	11	1336	ARACATUBA	1336 ARACATUBA	35023	CONSÓRCIOS DO DRS II	0	0	0	0	0	0	0	0	0	0	0	0	0	0	0	0	0	0	0	0	0	0	0	0	0	0	0	0	0	0	0	0	0	0	0	0	0
353780	3537800	PIEDADE	RRAS08	SUL_SUDESTE	3516	SOROCABA	31	1353	SOROCABA	1353 SOROCABA	35163	SOROCABA	0	0	0	2	0	0	0	0	0	0	0	1	2	1	1	1	8	0	0	0	0	0	0	0	0	0	0	0	0	0	0	0	0	0	0	0	0
353790	3537909	PILAR DO SUL	RRAS08	SUL_SUDESTE	3516	SOROCABA	31	1353	SOROCABA	1353 SOROCABA	35163	SOROCABA	0	0	0	0	0	0	0	0	0	0	0	0	4	2	6	0	12	0	0	0	0	0	0	0	0	0	0	0	0	0	0	1	0	0	0	0	0
353800	3538006	PINDAMONHANGABA	RRAS17	SUL_SUDESTE	3517	TAUBATÉ	33	1352	TAUBATE	1352 TAUBATE	35174	V. PARAÍBA-REG. SERRANA	0	0	1	0	1	2	1	1	0	0	6	11	8	6	2	2	41	0	0	0	0	0	0	0	0	0	0	0	0	1	0	1	0	0	0	0	0
353810	3538105	PINDORAMA	RRAS12	NOROESTE	3515	SÃO JOSÉ DO RIO PRETO	29	1354	SAO JOSE DO RIO PRETO	1354 SAO JOSE DO RIO PRETO	35151	CATANDUVA	0	1	0	0	0	0	0	0	0	0	2	2	1	1	0	0	7	0	0	0	0	0	0	0	0	0	0	0	1	0	0	0	0	0	0	0	0
353820	3538204	PINHALZINHO	RRAS16	CENTRO_LESTE	3507	CAMPINAS	17	1342	CAMPINAS	1342 CAMPINAS	35071	BRAGANÇA	0	0	0	0	0	0	0	0	0	0	0	1	0	2	0	0	3	0	0	0	0	0	0	0	0	0	0	0	0	0	0	0	0	0	0	0	0
353830	3538303	PIQUEROBI	RRAS11	CENTRO_OESTE	3511	PRESIDENTE PRUDENTE	22	1573	PRESIDENTE VENCESLAU	1573 PRESIDENTE VENCESLAU	35114	EXTREMO OESTE PAULISTA	0	0	0	0	0	0	0	0	0	0	0	0	0	0	0	0	0	0	0	0	0	0	0	0	0	0	0	0	0	0	0	0	0	0	0	0	0
353850	3538501	PIQUETE	RRAS17	SUL_SUDESTE	3517	TAUBATÉ	33	1352	TAUBATE	1352 TAUBATE	35172	CIRCUITO DA FÉ - VALE HISTÓRICO	0	0	0	0	0	0	0	0	0	0	5	0	0	3	1	0	9	0	0	0	0	0	0	0	0	0	0	0	0	0	0	0	0	0	0	0	0
353860	3538600	PIRACAIA	RRAS16	CENTRO_LESTE	3507	CAMPINAS	17	1342	CAMPINAS	1342 CAMPINAS	35071	BRAGANÇA	0	0	0	0	0	0	0	0	0	0	0	0	1	6	0	0	7	0	0	0	0	0	0	0	0	0	0	0	0	1	0	0	0	0	0	0	0
353870	3538709	PIRACICABA	RRAS14	CENTRO_LESTE	3510	PIRACICABA	20	1345	PIRACICABA	1345 PIRACICABA	35103	PIRACICABA	0	1	0	0	0	0	0	1	2	2	10	30	22	26	20	10	124	0	0	0	0	0	0	0	0	0	0	1	8	1	3	3	0	0	0	0	0
353880	3538808	PIRAJU	RRAS09	CENTRO_OESTE	3506	BAURU	16	1341	BOTUCATU	1341 BOTUCATU	35061	VALE DO JURUMIRIM	1	0	0	0	0	0	0	0	0	0	0	1	2	1	1	3	9	0	0	0	0	0	0	0	0	0	0	0	0	0	0	0	0	0	0	0	0
353890	3538907	PIRAJUI	RRAS09	CENTRO_OESTE	3506	BAURU	15	1340	BAURU	1340 BAURU	35062	BAURU	0	0	0	0	0	0	0	0	0	0	0	1	2	0	0	0	3	0	0	0	0	0	0	0	0	0	0	0	1	0	0	0	0	0	0	0	0
353900	3539004	PIRANGI	RRAS12	NOROESTE	3515	SÃO JOSÉ DO RIO PRETO	29	1354	SAO JOSE DO RIO PRETO	1354 SAO JOSE DO RIO PRETO	35151	CATANDUVA	0	0	0	0	0	0	0	0	0	1	0	1	0	1	0	0	3	0	0	0	0	0	0	0	0	0	0	0	0	0	0	0	0	0	0	0	0
353910	3539103	PIRAPORA DO BOM JESUS	RRAS05	SUL_SUDESTE	3501	GRANDE SÃO PAULO	10	1335	OSASCO	1335 OSASCO	35014	ROTA DOS BANDEIRANTES	0	0	0	0	0	0	0	0	0	0	2	0	0	0	0	0	2	0	0	0	0	0	0	0	0	0	0	0	0	0	0	0	0	0	0	0	0
353920	3539202	PIRAPOZINHO	RRAS11	CENTRO_OESTE	3511	PRESIDENTE PRUDENTE	21	1346	PRESIDENTE PRUDENTE	1346 PRESIDENTE PRUDENTE	35112	ALTA SOROCABANA	0	0	0	0	1	0	0	0	0	0	0	0	1	1	0	0	3	0	0	0	0	0	0	0	0	0	0	0	0	0	0	0	0	0	0	0	0
353930	3539301	PIRASSUNUNGA	RRAS14	CENTRO_LESTE	3510	PIRACICABA	20	1345	PIRACICABA	1345 PIRACICABA	35101	ARARAS	0	0	0	0	0	0	2	0	0	0	1	2	1	3	0	0	9	0	0	0	0	0	0	0	0	0	0	0	0	0	0	0	0	0	0	0	0
353940	3539400	PIRATININGA	RRAS09	CENTRO_OESTE	3506	BAURU	15	1340	BAURU	1340 BAURU	35062	BAURU	0	0	0	0	0	0	0	0	0	0	1	2	0	0	0	0	3	0	0	0	0	0	0	0	0	0	0	0	0	0	0	0	0	0	0	0	0
353950	3539509	PITANGUEIRAS	RRAS13	NORDESTE	3513	RIBEIRÃO PRETO	24	1348	RIBEIRAO PRETO	1348 RIBEIRAO PRETO	35131	HORIZONTE VERDE	0	0	0	0	0	0	1	0	0	0	1	3	5	8	4	0	22	0	0	0	0	0	0	0	0	0	0	0	0	0	0	0	0	0	0	0	0
353960	3539608	PLANALTO	RRAS12	NOROESTE	3515	SÃO JOSÉ DO RIO PRETO	29	1354	SAO JOSE DO RIO PRETO	1354 SAO JOSE DO RIO PRETO	35156	JOSÉ BONIFÁCIO	0	0	0	0	0	0	0	0	0	0	0	1	0	0	0	0	1	0	0	0	0	0	0	0	0	0	0	0	0	0	0	0	0	0	0	0	0
353970	3539707	PLATINA	RRAS10	CENTRO_OESTE	3509	MARÍLIA	13	1338	ASSIS	1338 ASSIS	35092	ASSIS	0	0	0	0	0	0	0	0	0	0	0	0	0	0	0	0	0	0	0	0	0	0	0	0	0	0	0	0	0	0	0	0	0	0	0	0	0
353980	3539806	POA	RRAS02	SUL_SUDESTE	3501	GRANDE SÃO PAULO	8	1333	MOGI DAS CRUZES	1333 MOGI DAS CRUZES	35011	ALTO DO TIETÊ	0	0	0	0	0	0	1	0	0	0	5	11	23	18	13	0	71	0	0	0	0	0	0	0	0	0	0	0	1	5	4	0	0	0	0	0	0
353990	3539905	POLONI	RRAS12	NOROESTE	3515	SÃO JOSÉ DO RIO PRETO	29	1354	SAO JOSE DO RIO PRETO	1354 SAO JOSE DO RIO PRETO	35156	JOSÉ BONIFÁCIO	0	0	0	0	0	0	0	0	0	0	0	0	0	0	0	0	0	0	0	0	0	0	0	0	0	0	0	0	0	0	0	0	0	0	0	0	0
354000	3540002	POMPEIA	RRAS10	CENTRO_OESTE	3509	MARÍLIA	19	1344	MARILIA	1344 MARILIA	35093	MARÍLIA	0	0	0	0	0	0	0	0	0	0	1	0	0	0	0	0	1	0	0	0	0	0	0	0	0	0	0	0	0	0	0	0	0	0	0	0	0
354010	3540101	PONGAI	RRAS09	CENTRO_OESTE	3506	BAURU	15	1340	BAURU	1340 BAURU	35065	LINS	0	0	0	0	0	0	0	0	0	0	0	0	0	0	0	0	0	0	0	0	0	0	0	0	0	0	0	0	0	0	0	0	0	0	0	0	0
354020	3540200	PONTAL	RRAS13	NORDESTE	3513	RIBEIRÃO PRETO	24	1348	RIBEIRAO PRETO	1348 RIBEIRAO PRETO	35131	HORIZONTE VERDE	0	0	0	0	0	0	0	0	0	0	0	2	2	2	1	0	7	0	0	0	0	0	0	0	0	0	0	0	1	1	0	0	0	0	0	0	0
354025	3540259	PONTALINDA	RRAS12	NOROESTE	3515	SÃO JOSÉ DO RIO PRETO	30	1574	JALES	1574 JALES	35153	JALES	0	0	0	0	0	0	0	0	0	0	0	0	0	0	0	0	0	0	0	0	0	0	0	0	0	0	0	0	0	0	0	0	0	0	0	0	0
354030	3540309	PONTES GESTAL	RRAS12	NOROESTE	3515	SÃO JOSÉ DO RIO PRETO	29	1354	SAO JOSE DO RIO PRETO	1354 SAO JOSE DO RIO PRETO	35157	VOTUPORANGA	0	0	0	0	0	0	0	0	0	0	0	0	0	0	0	0	0	0	0	0	0	0	0	0	0	0	0	0	0	0	0	0	0	0	0	0	0
354040	3540408	POPULINA	RRAS12	NOROESTE	3515	SÃO JOSÉ DO RIO PRETO	30	1574	JALES	1574 JALES	35154	FERNANDÓPOLIS	0	0	0	0	0	0	0	0	0	0	0	0	0	0	0	0	0	0	0	0	0	0	0	0	0	0	0	0	0	0	0	0	0	0	0	0	0
354050	3540507	PORANGABA	RRAS09	CENTRO_OESTE	3506	BAURU	16	1341	BOTUCATU	1341 BOTUCATU	35063	POLO CUESTA	0	0	0	0	0	0	0	0	0	1	0	1	1	1	0	3	7	0	0	0	0	0	0	0	0	0	0	0	0	0	0	0	0	0	0	0	0
354060	3540606	PORTO FELIZ	RRAS08	SUL_SUDESTE	3516	SOROCABA	31	1353	SOROCABA	1353 SOROCABA	35163	SOROCABA	0	0	0	0	0	0	0	0	0	0	3	6	2	4	4	2	21	0	0	0	0	0	0	0	0	0	0	0	0	0	0	0	0	0	0	0	0
354070	3540705	PORTO FERREIRA	RRAS13	NORDESTE	3503	ARARAQUARA	12	1337	ARARAQUARA	1337 ARARAQUARA	35034	CORAÇÃO DO DRS III	0	0	0	0	0	0	0	0	0	0	1	3	4	3	2	0	13	0	0	0	0	0	0	0	0	0	0	0	1	1	0	0	0	0	0	0	0
354075	3540754	POTIM	RRAS17	SUL_SUDESTE	3517	TAUBATÉ	33	1352	TAUBATE	1352 TAUBATE	35172	CIRCUITO DA FÉ - VALE HISTÓRICO	0	0	0	0	0	0	0	0	0	0	0	0	1	0	1	0	2	0	0	0	0	0	0	0	0	0	0	0	0	0	0	0	0	0	0	0	0
354080	3540804	POTIRENDABA	RRAS12	NOROESTE	3515	SÃO JOSÉ DO RIO PRETO	29	1354	SAO JOSE DO RIO PRETO	1354 SAO JOSE DO RIO PRETO	35155	SÃO JOSÉ DO RIO PRETO	0	0	0	0	0	0	0	0	0	0	0	0	1	2	1	0	4	0	0	0	0	0	0	0	0	0	0	0	0	0	0	0	0	0	0	0	0
354085	3540853	PRACINHA	RRAS10	CENTRO_OESTE	3509	MARÍLIA	19	1344	MARILIA	1344 MARILIA	35091	ADAMANTINA	0	0	0	0	0	0	0	0	0	0	0	0	0	0	0	0	0	0	0	0	0	0	0	0	0	0	0	0	0	0	0	0	0	0	0	0	0
354090	3540903	PRADOPOLIS	RRAS13	NORDESTE	3513	RIBEIRÃO PRETO	24	1348	RIBEIRAO PRETO	1348 RIBEIRAO PRETO	35131	HORIZONTE VERDE	0	0	0	0	0	0	0	0	0	0	0	0	0	0	0	0	0	0	0	0	0	0	0	0	0	0	0	0	0	0	0	0	0	0	0	0	0
354100	3541000	PRAIA GRANDE	RRAS07	SUL_SUDESTE	3504	BAIXADA SANTISTA	25	1349	SANTOS	1349 SANTOS	35041	BAIXADA SANTISTA	0	1	0	0	0	0	0	3	1	3	2	12	16	10	6	0	54	0	0	0	0	0	0	0	0	0	0	1	6	5	1	2	0	0	0	0	0
354105	3541059	PRATANIA	RRAS09	CENTRO_OESTE	3506	BAURU	16	1341	BOTUCATU	1341 BOTUCATU	35063	POLO CUESTA	0	0	0	0	0	0	0	0	0	0	0	0	0	2	0	0	2	0	0	0	0	0	0	0	0	0	0	0	0	0	0	0	0	0	0	0	0
354110	3541109	PRESIDENTE ALVES	RRAS09	CENTRO_OESTE	3506	BAURU	15	1340	BAURU	1340 BAURU	35062	BAURU	0	0	0	0	0	0	0	0	0	1	0	0	0	0	0	0	1	0	0	0	0	0	0	0	0	0	0	0	0	0	0	0	0	0	0	0	0
354120	3541208	PRESIDENTE BERNARDES	RRAS11	CENTRO_OESTE	3511	PRESIDENTE PRUDENTE	21	1346	PRESIDENTE PRUDENTE	1346 PRESIDENTE PRUDENTE	35112	ALTA SOROCABANA	0	0	0	0	0	0	0	0	0	0	0	0	1	0	0	1	2	0	0	0	0	0	0	0	0	0	0	0	0	0	0	0	0	0	0	0	0
354130	3541307	PRESIDENTE EPITACIO	RRAS11	CENTRO_OESTE	3511	PRESIDENTE PRUDENTE	22	1573	PRESIDENTE VENCESLAU	1573 PRESIDENTE VENCESLAU	35114	EXTREMO OESTE PAULISTA	0	0	0	0	0	0	0	0	0	0	0	3	1	1	1	2	8	0	0	0	0	0	0	0	0	0	0	0	0	0	0	0	0	0	0	0	0
354140	3541406	PRESIDENTE PRUDENTE	RRAS11	CENTRO_OESTE	3511	PRESIDENTE PRUDENTE	21	1346	PRESIDENTE PRUDENTE	1346 PRESIDENTE PRUDENTE	35112	ALTA SOROCABANA	0	0	0	0	0	0	2	0	0	0	5	14	22	26	10	2	81	0	0	0	0	0	0	0	0	0	0	0	0	4	1	0	0	0	0	0	0
354150	3541505	PRESIDENTE VENCESLAU	RRAS11	CENTRO_OESTE	3511	PRESIDENTE PRUDENTE	22	1573	PRESIDENTE VENCESLAU	1573 PRESIDENTE VENCESLAU	35114	EXTREMO OESTE PAULISTA	0	0	1	0	0	0	0	0	0	0	0	5	7	4	4	0	21	0	0	0	0	0	0	0	0	0	0	0	2	3	2	0	0	0	0	0	0
354160	3541604	PROMISSAO	RRAS09	CENTRO_OESTE	3506	BAURU	15	1340	BAURU	1340 BAURU	35065	LINS	0	0	0	0	0	0	0	0	0	0	0	4	3	2	6	0	15	0	0	0	0	0	0	0	0	0	0	0	1	0	1	0	0	0	0	0	0
354165	3541653	QUADRA	RRAS08	SUL_SUDESTE	3516	SOROCABA	31	1353	SOROCABA	1353 SOROCABA	35161	ITAPETININGA	0	0	0	0	0	0	0	0	0	0	0	0	0	0	0	0	0	0	0	0	0	0	0	0	0	0	0	0	0	0	0	0	0	0	0	0	0
354170	3541703	QUATA	RRAS11	CENTRO_OESTE	3511	PRESIDENTE PRUDENTE	21	1346	PRESIDENTE PRUDENTE	1346 PRESIDENTE PRUDENTE	35113	ALTO CAPIVARI	0	0	1	0	0	0	0	0	0	0	1	1	1	1	0	0	5	0	0	0	0	0	0	0	0	0	0	0	0	0	0	0	0	0	0	0	0
354180	3541802	QUEIROZ	RRAS10	CENTRO_OESTE	3509	MARÍLIA	19	1344	MARILIA	1344 MARILIA	35095	TUPÃ	0	0	0	0	0	0	0	0	0	0	0	0	0	0	0	0	0	0	0	0	0	0	0	0	0	0	0	0	0	0	0	0	0	0	0	0	0
354190	3541901	QUELUZ	RRAS17	SUL_SUDESTE	3517	TAUBATÉ	33	1352	TAUBATE	1352 TAUBATE	35172	CIRCUITO DA FÉ - VALE HISTÓRICO	0	0	0	0	0	0	0	0	0	0	0	1	1	0	0	0	2	0	0	0	0	0	0	0	0	0	0	0	0	0	0	0	0	0	0	0	0
354200	3542008	QUINTANA	RRAS10	CENTRO_OESTE	3509	MARÍLIA	19	1344	MARILIA	1344 MARILIA	35093	MARÍLIA	0	0	0	0	0	0	0	0	1	0	0	0	0	1	0	0	2	0	0	0	0	0	0	0	0	0	0	0	0	0	0	0	0	0	0	0	0
354210	3542107	RAFARD	RRAS14	CENTRO_LESTE	3510	PIRACICABA	20	1345	PIRACICABA	1345 PIRACICABA	35103	PIRACICABA	0	0	0	0	0	0	0	0	0	0	0	0	0	0	1	0	1	0	0	0	0	0	0	0	0	0	0	0	0	0	0	0	0	0	0	0	0
354220	3542206	RANCHARIA	RRAS11	CENTRO_OESTE	3511	PRESIDENTE PRUDENTE	21	1346	PRESIDENTE PRUDENTE	1346 PRESIDENTE PRUDENTE	35113	ALTO CAPIVARI	0	0	0	0	0	0	0	0	0	0	0	2	2	4	0	0	8	0	0	0	0	0	0	0	0	0	0	0	0	0	1	0	0	0	0	0	0
354230	3542305	REDENCAO DA SERRA	RRAS17	SUL_SUDESTE	3517	TAUBATÉ	33	1352	TAUBATE	1352 TAUBATE	35174	V. PARAÍBA-REG. SERRANA	0	0	0	0	0	0	0	0	0	0	0	0	0	0	0	0	0	0	0	0	0	0	0	0	0	0	0	0	0	0	0	0	0	0	0	0	0
354240	3542404	REGENTE FEIJO	RRAS11	CENTRO_OESTE	3511	PRESIDENTE PRUDENTE	21	1346	PRESIDENTE PRUDENTE	1346 PRESIDENTE PRUDENTE	35112	ALTA SOROCABANA	0	0	0	0	0	0	0	0	0	0	0	0	0	0	0	0	0	0	0	0	0	0	0	0	0	0	0	0	0	0	0	0	0	0	0	0	0
354250	3542503	REGINOPOLIS	RRAS09	CENTRO_OESTE	3506	BAURU	15	1340	BAURU	1340 BAURU	35062	BAURU	0	0	0	0	0	0	0	0	0	0	0	0	0	0	0	0	0	0	0	0	0	0	0	0	0	0	0	0	0	0	0	0	0	0	0	0	0
354260	3542602	REGISTRO	RRAS07	SUL_SUDESTE	3512	REGISTRO	23	1347	REGISTRO	1347 REGISTRO	35121	VALE DO RIBEIRA	0	0	1	0	0	0	0	1	0	1	3	4	5	2	8	0	25	0	0	0	0	0	0	0	0	0	0	0	0	0	0	2	0	0	0	0	0
354270	3542701	RESTINGA	RRAS13	NORDESTE	3508	FRANCA	18	1343	FRANCA	1343 FRANCA	35081	TRÊS COLINAS	0	0	0	0	0	0	0	0	0	0	1	0	0	0	0	0	1	0	0	0	0	0	0	0	0	0	0	0	0	0	0	0	0	0	0	0	0
354280	3542800	RIBEIRA	RRAS08	SUL_SUDESTE	3516	SOROCABA	32	1575	ITAPEVA	1575 ITAPEVA	35162	ITAPEVA	0	0	0	0	0	0	0	0	0	0	0	0	0	0	0	0	0	0	0	0	0	0	0	0	0	0	0	0	0	0	0	0	0	0	0	0	0
354290	3542909	RIBEIRAO BONITO	RRAS13	NORDESTE	3503	ARARAQUARA	12	1337	ARARAQUARA	1337 ARARAQUARA	35034	CORAÇÃO DO DRS III	0	0	0	0	0	0	0	0	0	0	0	0	0	0	0	0	0	0	0	0	0	0	0	0	0	0	0	0	0	0	0	0	0	0	0	0	0
354300	3543006	RIBEIRAO BRANCO	RRAS08	SUL_SUDESTE	3516	SOROCABA	32	1575	ITAPEVA	1575 ITAPEVA	35162	ITAPEVA	0	0	0	0	0	0	0	0	0	0	0	0	0	0	0	0	0	0	0	0	0	0	0	0	0	0	0	0	0	0	0	0	0	0	0	0	0
354310	3543105	RIBEIRAO CORRENTE	RRAS13	NORDESTE	3508	FRANCA	18	1343	FRANCA	1343 FRANCA	35081	TRÊS COLINAS	0	0	0	0	0	0	0	0	0	0	0	0	0	0	0	0	0	0	0	0	0	0	0	0	0	0	0	0	0	0	0	0	0	0	0	0	0
354320	3543204	RIBEIRAO DO SUL	RRAS10	CENTRO_OESTE	3509	MARÍLIA	13	1338	ASSIS	1338 ASSIS	35094	OURINHOS	0	0	0	0	0	0	0	0	0	0	0	0	1	0	0	1	2	0	0	0	0	0	0	0	0	0	0	0	0	0	0	0	0	0	0	0	0
354323	3543238	RIBEIRAO DOS INDIOS	RRAS11	CENTRO_OESTE	3511	PRESIDENTE PRUDENTE	21	1346	PRESIDENTE PRUDENTE	1346 PRESIDENTE PRUDENTE	35112	ALTA SOROCABANA	0	0	0	0	0	0	0	1	0	0	0	0	0	0	0	0	1	0	0	0	0	0	0	0	0	0	0	0	0	0	0	0	0	0	0	0	0
354325	3543253	RIBEIRAO GRANDE	RRAS08	SUL_SUDESTE	3516	SOROCABA	31	1353	SOROCABA	1353 SOROCABA	35161	ITAPETININGA	0	0	0	0	0	0	0	0	0	0	0	2	0	0	0	0	2	0	0	0	0	0	0	0	0	0	0	0	0	0	0	0	0	0	0	0	0
354330	3543303	RIBEIRAO PIRES	RRAS01	SUL_SUDESTE	3501	GRANDE SÃO PAULO	7	1332	SANTO ANDRE	1332 SANTO ANDRE	35015	GRANDE ABC	0	0	0	0	0	0	0	1	1	1	2	8	23	21	10	1	68	0	0	0	0	0	0	0	0	0	0	0	2	1	1	1	0	0	0	0	0
354340	3543402	RIBEIRAO PRETO	RRAS13	NORDESTE	3513	RIBEIRÃO PRETO	24	1348	RIBEIRAO PRETO	1348 RIBEIRAO PRETO	35132	AQUÍFERO GUARANI	1	2	3	2	0	3	3	6	4	4	28	76	67	65	45	14	323	0	0	0	0	0	0	0	0	0	0	3	17	9	13	5	1	0	0	0	0
354360	3543600	RIFAINA	RRAS13	NORDESTE	3508	FRANCA	18	1343	FRANCA	1343 FRANCA	35081	TRÊS COLINAS	0	0	0	0	0	0	0	0	0	0	0	0	0	0	0	0	0	0	0	0	0	0	0	0	0	0	0	0	0	0	0	0	0	0	0	0	0
354370	3543709	RINCAO	RRAS13	NORDESTE	3503	ARARAQUARA	12	1337	ARARAQUARA	1337 ARARAQUARA	35031	CENTRAL DO DRS III	0	0	0	0	0	0	0	0	0	0	0	2	0	3	0	0	5	0	0	0	0	0	0	0	0	0	0	0	0	0	1	0	0	0	0	0	0
354380	3543808	RINOPOLIS	RRAS10	CENTRO_OESTE	3509	MARÍLIA	19	1344	MARILIA	1344 MARILIA	35095	TUPÃ	0	0	0	0	0	0	0	0	0	0	0	0	0	0	0	0	0	0	0	0	0	0	0	0	0	0	0	0	0	0	0	0	0	0	0	0	0
354390	3543907	RIO CLARO	RRAS14	CENTRO_LESTE	3510	PIRACICABA	20	1345	PIRACICABA	1345 PIRACICABA	35104	RIO CLARO	0	0	0	0	1	2	0	1	1	0	12	10	17	23	11	0	78	0	0	0	0	0	0	0	0	0	0	2	2	4	2	0	0	0	0	0	0
354400	3544004	RIO DAS PEDRAS	RRAS14	CENTRO_LESTE	3510	PIRACICABA	20	1345	PIRACICABA	1345 PIRACICABA	35103	PIRACICABA	1	0	0	0	0	0	0	0	1	0	2	1	0	2	0	0	7	0	0	0	0	0	0	0	0	0	0	0	0	0	0	0	0	0	0	0	0
354410	3544103	RIO GRANDE DA SERRA	RRAS01	SUL_SUDESTE	3501	GRANDE SÃO PAULO	7	1332	SANTO ANDRE	1332 SANTO ANDRE	35015	GRANDE ABC	0	0	0	0	0	0	0	0	0	0	0	2	12	5	3	0	22	0	0	0	0	0	0	0	0	0	0	0	0	0	0	0	0	0	0	0	0
354420	3544202	RIOLANDIA	RRAS12	NOROESTE	3515	SÃO JOSÉ DO RIO PRETO	29	1354	SAO JOSE DO RIO PRETO	1354 SAO JOSE DO RIO PRETO	35157	VOTUPORANGA	0	0	0	0	0	0	0	0	0	0	0	1	0	0	0	0	1	0	0	0	0	0	0	0	0	0	0	0	0	0	0	0	0	0	0	0	0
354350	3543501	RIVERSUL	RRAS08	SUL_SUDESTE	3516	SOROCABA	32	1575	ITAPEVA	1575 ITAPEVA	35162	ITAPEVA	0	0	0	0	0	0	0	0	0	0	0	0	0	0	0	0	0	0	0	0	0	0	0	0	0	0	0	0	0	0	0	0	0	0	0	0	0
354425	3544251	ROSANA	RRAS11	CENTRO_OESTE	3511	PRESIDENTE PRUDENTE	22	1573	PRESIDENTE VENCESLAU	1573 PRESIDENTE VENCESLAU	35115	PONTAL DO PARANAPANEMA	0	0	0	0	0	0	0	0	0	0	0	1	3	1	0	0	5	0	0	0	0	0	0	0	0	0	0	0	0	0	0	0	0	0	0	0	0
354430	3544301	ROSEIRA	RRAS17	SUL_SUDESTE	3517	TAUBATÉ	33	1352	TAUBATE	1352 TAUBATE	35172	CIRCUITO DA FÉ - VALE HISTÓRICO	0	0	0	0	0	0	0	0	0	0	0	0	0	0	0	0	0	0	0	0	0	0	0	0	0	0	0	0	0	0	0	0	0	0	0	0	0
354440	3544400	RUBIACEA	RRAS12	NOROESTE	3502	ARAÇATUBA	11	1336	ARACATUBA	1336 ARACATUBA	35021	CENTRAL DO DRS II	0	0	0	0	0	0	0	0	0	0	0	0	0	0	0	0	0	0	0	0	0	0	0	0	0	0	0	0	0	0	0	0	0	0	0	0	0
354450	3544509	RUBINEIA	RRAS12	NOROESTE	3515	SÃO JOSÉ DO RIO PRETO	30	1574	JALES	1574 JALES	35152	SANTA FÉ DO SUL	0	0	0	0	0	0	0	0	0	0	0	0	0	0	1	1	2	0	0	0	0	0	0	0	0	0	0	0	0	0	0	0	0	0	0	0	0
354460	3544608	SABINO	RRAS09	CENTRO_OESTE	3506	BAURU	15	1340	BAURU	1340 BAURU	35065	LINS	0	0	0	0	0	0	0	0	0	0	0	1	0	0	0	0	1	0	0	0	0	0	0	0	0	0	0	0	0	0	0	0	0	0	0	0	0
354470	3544707	SAGRES	RRAS10	CENTRO_OESTE	3509	MARÍLIA	19	1344	MARILIA	1344 MARILIA	35091	ADAMANTINA	0	0	0	0	0	0	0	0	0	0	0	0	0	0	0	0	0	0	0	0	0	0	0	0	0	0	0	0	0	0	0	0	0	0	0	0	0
354480	3544806	SALES	RRAS12	NOROESTE	3515	SÃO JOSÉ DO RIO PRETO	29	1354	SAO JOSE DO RIO PRETO	1354 SAO JOSE DO RIO PRETO	35151	CATANDUVA	0	0	0	0	0	0	0	0	0	0	0	0	0	0	1	1	2	0	0	0	0	0	0	0	0	0	0	0	0	0	0	0	0	0	0	0	0
354490	3544905	SALES OLIVEIRA	RRAS13	NORDESTE	3508	FRANCA	18	1343	FRANCA	1343 FRANCA	35082	ALTA ANHANGUERA	0	0	0	0	0	0	0	0	0	0	1	0	2	0	0	0	3	0	0	0	0	0	0	0	0	0	0	0	0	0	0	0	0	0	0	0	0
354500	3545001	SALESOPOLIS	RRAS02	SUL_SUDESTE	3501	GRANDE SÃO PAULO	8	1333	MOGI DAS CRUZES	1333 MOGI DAS CRUZES	35011	ALTO DO TIETÊ	0	0	0	0	0	0	0	0	0	0	0	0	0	2	0	0	2	0	0	0	0	0	0	0	0	0	0	0	0	0	0	0	0	0	0	0	0
354510	3545100	SALMOURAO	RRAS10	CENTRO_OESTE	3509	MARÍLIA	19	1344	MARILIA	1344 MARILIA	35091	ADAMANTINA	0	0	0	0	0	0	0	0	0	0	0	0	0	0	0	0	0	0	0	0	0	0	0	0	0	0	0	0	0	0	0	0	0	0	0	0	0
354515	3545159	SALTINHO	RRAS14	CENTRO_LESTE	3510	PIRACICABA	20	1345	PIRACICABA	1345 PIRACICABA	35103	PIRACICABA	0	0	0	0	0	0	0	0	0	0	0	0	1	0	0	0	1	0	0	0	0	0	0	0	0	0	0	0	0	0	0	0	0	0	0	0	0
354520	3545209	SALTO	RRAS08	SUL_SUDESTE	3516	SOROCABA	31	1353	SOROCABA	1353 SOROCABA	35163	SOROCABA	0	0	0	1	0	1	0	0	0	1	1	9	13	15	5	1	47	0	0	0	0	0	0	0	0	0	0	0	0	2	1	0	0	0	0	0	0
354530	3545308	SALTO DE PIRAPORA	RRAS08	SUL_SUDESTE	3516	SOROCABA	31	1353	SOROCABA	1353 SOROCABA	35163	SOROCABA	0	0	0	0	0	0	0	0	1	0	0	1	2	5	3	0	12	0	0	0	0	0	0	0	0	0	0	0	0	1	0	1	0	0	0	0	0
354540	3545407	SALTO GRANDE	RRAS10	CENTRO_OESTE	3509	MARÍLIA	13	1338	ASSIS	1338 ASSIS	35094	OURINHOS	0	0	0	0	0	0	0	0	0	0	0	0	0	1	0	0	1	0	0	0	0	0	0	0	0	0	0	0	0	0	0	0	0	0	0	0	0
354550	3545506	SANDOVALINA	RRAS11	CENTRO_OESTE	3511	PRESIDENTE PRUDENTE	21	1346	PRESIDENTE PRUDENTE	1346 PRESIDENTE PRUDENTE	35112	ALTA SOROCABANA	0	0	0	0	0	0	0	0	0	0	0	0	0	0	0	0	0	0	0	0	0	0	0	0	0	0	0	0	0	0	0	0	0	0	0	0	0
354560	3545605	SANTA ADELIA	RRAS12	NOROESTE	3515	SÃO JOSÉ DO RIO PRETO	29	1354	SAO JOSE DO RIO PRETO	1354 SAO JOSE DO RIO PRETO	35151	CATANDUVA	0	0	1	0	0	0	0	0	0	1	0	0	0	3	0	1	6	0	0	0	0	0	0	0	0	0	0	0	0	0	0	0	0	0	0	0	0
354570	3545704	SANTA ALBERTINA	RRAS12	NOROESTE	3515	SÃO JOSÉ DO RIO PRETO	30	1574	JALES	1574 JALES	35153	JALES	0	0	0	0	0	0	0	0	0	0	0	0	1	0	0	0	1	0	0	0	0	0	0	0	0	0	0	0	0	0	0	0	0	0	0	0	0
354580	3545803	SANTA BARBARA D'OESTE	RRAS15	CENTRO_LESTE	3507	CAMPINAS	17	1342	CAMPINAS	1342 CAMPINAS	35072	REG METRO CAMPINAS	0	1	0	2	0	0	1	0	1	1	2	9	11	7	2	3	40	0	0	0	0	0	0	0	0	0	0	0	0	1	0	0	0	0	0	0	0
354600	3546009	SANTA BRANCA	RRAS17	SUL_SUDESTE	3517	TAUBATÉ	27	1351	SAO JOSE DOS CAMPOS	1351 SAO JOSE DOS CAMPOS	35171	ALTO VALE DO PARAÍBA	0	0	0	0	0	0	0	0	0	0	0	0	0	1	0	0	1	0	0	0	0	0	0	0	0	0	0	0	0	0	1	0	0	0	0	0	0
354610	3546108	SANTA CLARA D'OESTE	RRAS12	NOROESTE	3515	SÃO JOSÉ DO RIO PRETO	30	1574	JALES	1574 JALES	35152	SANTA FÉ DO SUL	0	0	0	0	0	0	0	0	0	0	0	0	1	0	0	0	1	0	0	0	0	0	0	0	0	0	0	0	0	0	0	0	0	0	0	0	0
354620	3546207	SANTA CRUZ DA CONCEICAO	RRAS14	CENTRO_LESTE	3510	PIRACICABA	20	1345	PIRACICABA	1345 PIRACICABA	35101	ARARAS	0	0	0	0	0	0	0	0	1	0	0	0	1	0	0	0	2	0	0	0	0	0	0	0	0	0	0	0	0	0	0	0	0	0	0	0	0
354625	3546256	SANTA CRUZ DA ESPERANCA	RRAS13	NORDESTE	3513	RIBEIRÃO PRETO	24	1348	RIBEIRAO PRETO	1348 RIBEIRAO PRETO	35133	VALE DAS CACHOEIRAS	0	0	0	0	0	0	0	0	0	0	0	1	1	0	0	0	2	0	0	0	0	0	0	0	0	0	0	0	0	0	0	0	0	0	0	0	0
354630	3546306	SANTA CRUZ DAS PALMEIRAS	RRAS15	NORDESTE	3514	SÃO JOÃO DA BOA VISTA	26	1350	SAO JOAO DA BOA VISTA	1350 SAO JOAO DA BOA VISTA	35142	MANTIQUEIRA	0	0	0	0	0	0	0	0	0	0	0	0	0	2	1	0	3	0	0	0	0	0	0	0	0	0	0	0	0	0	0	0	0	0	0	0	0
354640	3546405	SANTA CRUZ DO RIO PARDO	RRAS10	CENTRO_OESTE	3509	MARÍLIA	13	1338	ASSIS	1338 ASSIS	35094	OURINHOS	0	0	0	0	0	0	1	0	0	1	4	5	4	3	4	0	22	0	0	0	0	0	0	0	0	0	0	2	1	1	0	0	0	0	0	0	0
354650	3546504	SANTA ERNESTINA	RRAS13	NORDESTE	3503	ARARAQUARA	12	1337	ARARAQUARA	1337 ARARAQUARA	35033	NORTE DO DRS III	0	0	0	0	0	0	0	0	0	0	0	0	0	0	0	0	0	0	0	0	0	0	0	0	0	0	0	0	0	0	0	0	0	0	0	0	0
354660	3546603	SANTA FE DO SUL	RRAS12	NOROESTE	3515	SÃO JOSÉ DO RIO PRETO	30	1574	JALES	1574 JALES	35152	SANTA FÉ DO SUL	0	1	0	0	0	0	0	0	0	0	2	3	1	0	0	0	7	0	0	0	0	0	0	0	0	0	0	0	0	0	0	0	0	0	0	0	0
354670	3546702	SANTA GERTRUDES	RRAS14	CENTRO_LESTE	3510	PIRACICABA	20	1345	PIRACICABA	1345 PIRACICABA	35104	RIO CLARO	0	0	0	0	0	0	0	0	0	0	1	0	1	0	0	0	2	0	0	0	0	0	0	0	0	0	0	0	0	1	0	0	0	0	0	0	0
354680	3546801	SANTA ISABEL	RRAS02	SUL_SUDESTE	3501	GRANDE SÃO PAULO	8	1333	MOGI DAS CRUZES	1333 MOGI DAS CRUZES	35011	ALTO DO TIETÊ	0	0	1	0	0	0	0	0	0	1	0	9	9	9	4	2	35	0	0	0	0	0	0	0	0	0	0	0	0	0	0	1	0	0	0	0	0
354690	3546900	SANTA LUCIA	RRAS13	NORDESTE	3503	ARARAQUARA	12	1337	ARARAQUARA	1337 ARARAQUARA	35031	CENTRAL DO DRS III	0	0	0	0	0	0	0	0	0	0	0	2	1	1	0	1	5	0	0	0	0	0	0	0	0	0	0	0	0	0	1	0	0	0	0	0	0
354700	3547007	SANTA MARIA DA SERRA	RRAS14	CENTRO_LESTE	3510	PIRACICABA	20	1345	PIRACICABA	1345 PIRACICABA	35103	PIRACICABA	0	0	0	0	0	0	0	0	0	0	0	0	0	1	0	0	1	0	0	0	0	0	0	0	0	0	0	0	0	0	0	0	0	0	0	0	0
354710	3547106	SANTA MERCEDES	RRAS11	CENTRO_OESTE	3511	PRESIDENTE PRUDENTE	22	1573	PRESIDENTE VENCESLAU	1573 PRESIDENTE VENCESLAU	35111	ALTA PAULISTA	0	0	0	0	0	0	0	0	0	0	0	0	0	0	0	0	0	0	0	0	0	0	0	0	0	0	0	0	0	0	0	0	0	0	0	0	0
354750	3547502	SANTA RITA DO PASSA QUATRO	RRAS13	NORDESTE	3513	RIBEIRÃO PRETO	24	1348	RIBEIRAO PRETO	1348 RIBEIRAO PRETO	35132	AQUÍFERO GUARANI	0	0	1	0	0	0	0	0	0	0	0	1	1	2	0	0	5	0	0	0	0	0	0	0	0	0	0	0	0	0	0	0	0	0	0	0	0
354740	3547403	SANTA RITA D'OESTE	RRAS12	NOROESTE	3515	SÃO JOSÉ DO RIO PRETO	30	1574	JALES	1574 JALES	35152	SANTA FÉ DO SUL	0	0	0	0	0	0	0	0	0	0	0	0	0	0	0	0	0	0	0	0	0	0	0	0	0	0	0	0	0	0	0	0	0	0	0	0	0
354760	3547601	SANTA ROSA DE VITERBO	RRAS13	NORDESTE	3513	RIBEIRÃO PRETO	24	1348	RIBEIRAO PRETO	1348 RIBEIRAO PRETO	35132	AQUÍFERO GUARANI	0	0	0	0	0	0	0	0	0	0	0	0	0	0	1	0	1	0	0	0	0	0	0	0	0	0	0	0	0	0	0	0	0	0	0	0	0
354765	3547650	SANTA SALETE	RRAS12	NOROESTE	3515	SÃO JOSÉ DO RIO PRETO	30	1574	JALES	1574 JALES	35153	JALES	0	0	0	0	0	0	0	0	0	0	0	0	0	0	0	0	0	0	0	0	0	0	0	0	0	0	0	0	0	0	0	0	0	0	0	0	0
354720	3547205	SANTANA DA PONTE PENSA	RRAS12	NOROESTE	3515	SÃO JOSÉ DO RIO PRETO	30	1574	JALES	1574 JALES	35153	JALES	0	0	0	0	0	0	0	0	0	0	0	0	0	0	0	0	0	0	0	0	0	0	0	0	0	0	0	0	0	0	0	0	0	0	0	0	0
354730	3547304	SANTANA DE PARNAIBA	RRAS05	SUL_SUDESTE	3501	GRANDE SÃO PAULO	10	1335	OSASCO	1335 OSASCO	35014	ROTA DOS BANDEIRANTES	0	0	0	0	0	0	1	2	1	1	7	23	18	15	12	3	83	0	0	0	0	0	0	0	0	0	1	1	5	6	3	3	0	0	0	0	0
354770	3547700	SANTO ANASTACIO	RRAS11	CENTRO_OESTE	3511	PRESIDENTE PRUDENTE	21	1346	PRESIDENTE PRUDENTE	1346 PRESIDENTE PRUDENTE	35112	ALTA SOROCABANA	0	0	0	0	0	0	0	0	0	0	0	0	1	1	0	0	2	0	0	0	0	0	0	0	0	0	0	0	0	0	0	0	0	0	0	0	0
354780	3547809	SANTO ANDRE	RRAS01	SUL_SUDESTE	3501	GRANDE SÃO PAULO	7	1332	SANTO ANDRE	1332 SANTO ANDRE	35015	GRANDE ABC	3	1	0	0	1	3	1	3	4	3	41	84	77	78	37	16	352	0	0	0	0	0	0	0	0	0	0	6	10	10	14	5	0	0	0	0	0
354790	3547908	SANTO ANTONIO DA ALEGRIA	RRAS13	NORDESTE	3513	RIBEIRÃO PRETO	24	1348	RIBEIRAO PRETO	1348 RIBEIRAO PRETO	35133	VALE DAS CACHOEIRAS	0	0	0	0	0	0	0	0	0	0	0	0	2	0	1	0	3	0	0	0	0	0	0	0	0	0	0	0	0	1	0	0	0	0	0	0	0
354800	3548005	SANTO ANTONIO DE POSSE	RRAS15	CENTRO_LESTE	3507	CAMPINAS	17	1342	CAMPINAS	1342 CAMPINAS	35072	REG METRO CAMPINAS	0	0	0	0	0	0	0	0	0	0	2	1	1	0	0	0	4	0	0	0	0	0	0	0	0	0	0	0	0	0	0	0	0	0	0	0	0
354805	3548054	SANTO ANTONIO DO ARACANGUA	RRAS12	NOROESTE	3502	ARAÇATUBA	11	1336	ARACATUBA	1336 ARACATUBA	35021	CENTRAL DO DRS II	0	0	0	0	0	0	0	0	0	0	0	0	0	0	0	0	0	0	0	0	0	0	0	0	0	0	0	0	0	0	0	0	0	0	0	0	0
354810	3548104	SANTO ANTONIO DO JARDIM	RRAS15	NORDESTE	3514	SÃO JOÃO DA BOA VISTA	26	1350	SAO JOAO DA BOA VISTA	1350 SAO JOAO DA BOA VISTA	35142	MANTIQUEIRA	0	0	0	0	0	0	1	0	0	0	0	0	0	2	0	0	3	0	0	0	0	0	0	0	0	0	0	0	0	0	0	0	0	0	0	0	0
354820	3548203	SANTO ANTONIO DO PINHAL	RRAS17	SUL_SUDESTE	3517	TAUBATÉ	33	1352	TAUBATE	1352 TAUBATE	35174	V. PARAÍBA-REG. SERRANA	0	0	0	0	0	0	0	0	0	0	0	0	0	0	0	0	0	0	0	0	0	0	0	0	0	0	0	0	0	0	0	0	0	0	0	0	0
354830	3548302	SANTO EXPEDITO	RRAS11	CENTRO_OESTE	3511	PRESIDENTE PRUDENTE	21	1346	PRESIDENTE PRUDENTE	1346 PRESIDENTE PRUDENTE	35112	ALTA SOROCABANA	0	0	0	0	0	0	0	0	0	0	0	0	0	0	1	0	1	0	0	0	0	0	0	0	0	0	0	0	0	0	0	0	0	0	0	0	0
354840	3548401	SANTOPOLIS DO AGUAPEI	RRAS12	NOROESTE	3502	ARAÇATUBA	11	1336	ARACATUBA	1336 ARACATUBA	35023	CONSÓRCIOS DO DRS II	0	0	0	0	0	0	0	0	0	0	0	0	0	1	0	0	1	0	0	0	0	0	0	0	0	0	0	0	0	0	0	0	0	0	0	0	0
354850	3548500	SANTOS	RRAS07	SUL_SUDESTE	3504	BAIXADA SANTISTA	25	1349	SANTOS	1349 SANTOS	35041	BAIXADA SANTISTA	2	0	0	1	0	1	0	1	1	2	10	55	65	53	16	2	209	0	0	0	0	0	0	0	0	0	0	0	13	16	12	3	1	0	0	0	0
354860	3548609	SAO BENTO DO SAPUCAI	RRAS17	SUL_SUDESTE	3517	TAUBATÉ	33	1352	TAUBATE	1352 TAUBATE	35174	V. PARAÍBA-REG. SERRANA	0	0	0	0	0	0	0	0	0	0	0	0	0	0	0	0	0	0	0	0	0	0	0	0	0	0	0	0	0	0	0	0	0	0	0	0	0
354870	3548708	SAO BERNARDO DO CAMPO	RRAS01	SUL_SUDESTE	3501	GRANDE SÃO PAULO	7	1332	SANTO ANDRE	1332 SANTO ANDRE	35015	GRANDE ABC	2	0	2	6	1	1	3	10	10	6	28	87	134	116	84	22	512	0	0	0	0	0	0	0	0	1	1	4	23	38	33	15	2	0	0	0	0
354880	3548807	SAO CAETANO DO SUL	RRAS01	SUL_SUDESTE	3501	GRANDE SÃO PAULO	7	1332	SANTO ANDRE	1332 SANTO ANDRE	35015	GRANDE ABC	2	2	1	0	1	0	0	2	1	4	11	31	35	34	22	6	152	0	0	0	0	0	0	0	0	0	0	3	4	6	2	0	0	0	0	0	0
354890	3548906	SAO CARLOS	RRAS13	NORDESTE	3503	ARARAQUARA	12	1337	ARARAQUARA	1337 ARARAQUARA	35034	CORAÇÃO DO DRS III	0	1	5	0	2	0	2	5	3	4	6	30	27	27	22	4	138	0	0	0	0	0	0	0	0	0	0	2	1	1	2	0	0	0	0	0	0
354900	3549003	SAO FRANCISCO	RRAS12	NOROESTE	3515	SÃO JOSÉ DO RIO PRETO	30	1574	JALES	1574 JALES	35153	JALES	0	0	0	0	0	0	0	0	0	0	0	0	0	0	1	0	1	0	0	0	0	0	0	0	0	0	0	0	0	0	0	0	0	0	0	0	0
354910	3549102	SAO JOAO DA BOA VISTA	RRAS15	NORDESTE	3514	SÃO JOÃO DA BOA VISTA	26	1350	SAO JOAO DA BOA VISTA	1350 SAO JOAO DA BOA VISTA	35142	MANTIQUEIRA	0	0	0	0	0	0	0	0	0	2	2	4	7	2	1	2	20	0	0	0	0	0	0	0	0	0	1	0	0	2	0	0	0	0	0	0	0
354920	3549201	SAO JOAO DAS DUAS PONTES	RRAS12	NOROESTE	3515	SÃO JOSÉ DO RIO PRETO	30	1574	JALES	1574 JALES	35154	FERNANDÓPOLIS	0	0	1	0	0	0	0	0	0	0	0	1	0	0	0	0	2	0	0	0	0	0	0	0	0	0	0	0	0	0	0	0	0	0	0	0	0
354925	3549250	SAO JOAO DE IRACEMA	RRAS12	NOROESTE	3515	SÃO JOSÉ DO RIO PRETO	30	1574	JALES	1574 JALES	35154	FERNANDÓPOLIS	0	0	0	0	0	0	0	0	0	0	0	2	0	0	0	0	2	0	0	0	0	0	0	0	0	0	0	0	0	0	0	0	0	0	0	0	0
354930	3549300	SAO JOAO DO PAU D'ALHO	RRAS11	CENTRO_OESTE	3511	PRESIDENTE PRUDENTE	22	1573	PRESIDENTE VENCESLAU	1573 PRESIDENTE VENCESLAU	35111	ALTA PAULISTA	0	0	0	0	0	0	0	0	0	0	0	0	0	0	0	0	0	0	0	0	0	0	0	0	0	0	0	0	0	0	0	0	0	0	0	0	0
354940	3549409	SAO JOAQUIM DA BARRA	RRAS13	NORDESTE	3508	FRANCA	18	1343	FRANCA	1343 FRANCA	35082	ALTA ANHANGUERA	1	0	0	0	0	0	0	0	0	1	0	1	0	0	2	0	5	0	0	0	0	0	0	0	0	0	0	0	0	0	0	0	0	0	0	0	0
354950	3549508	SAO JOSE DA BELA VISTA	RRAS13	NORDESTE	3508	FRANCA	18	1343	FRANCA	1343 FRANCA	35081	TRÊS COLINAS	0	0	0	0	0	0	0	0	0	0	0	0	0	1	0	0	1	0	0	0	0	0	0	0	0	0	0	0	0	0	0	0	0	0	0	0	0
354960	3549607	SAO JOSE DO BARREIRO	RRAS17	SUL_SUDESTE	3517	TAUBATÉ	33	1352	TAUBATE	1352 TAUBATE	35172	CIRCUITO DA FÉ - VALE HISTÓRICO	0	0	0	0	0	0	0	0	0	0	0	1	0	0	0	0	1	0	0	0	0	0	0	0	0	0	0	0	0	0	0	0	0	0	0	0	0
354970	3549706	SAO JOSE DO RIO PARDO	RRAS15	NORDESTE	3514	SÃO JOÃO DA BOA VISTA	26	1350	SAO JOAO DA BOA VISTA	1350 SAO JOAO DA BOA VISTA	35143	RIO PARDO	0	0	0	0	0	0	0	0	0	1	0	0	2	3	1	0	7	0	0	0	0	0	0	0	0	0	0	0	0	0	0	0	0	0	0	0	0
354980	3549805	SAO JOSE DO RIO PRETO	RRAS12	NOROESTE	3515	SÃO JOSÉ DO RIO PRETO	29	1354	SAO JOSE DO RIO PRETO	1354 SAO JOSE DO RIO PRETO	35155	SÃO JOSÉ DO RIO PRETO	3	3	1	3	1	1	4	7	6	3	23	49	61	56	37	10	268	0	0	0	0	0	0	0	0	0	0	2	6	8	6	2	0	0	0	0	0
354990	3549904	SAO JOSE DOS CAMPOS	RRAS17	SUL_SUDESTE	3517	TAUBATÉ	27	1351	SAO JOSE DOS CAMPOS	1351 SAO JOSE DOS CAMPOS	35171	ALTO VALE DO PARAÍBA	1	2	0	1	4	6	4	3	5	17	34	64	77	54	26	3	301	0	0	0	0	0	0	0	0	0	0	2	7	16	11	2	0	0	0	0	0
354995	3549953	SAO LOURENCO DA SERRA	RRAS04	SUL_SUDESTE	3501	GRANDE SÃO PAULO	10	1335	OSASCO	1335 OSASCO	35013	MANANCIAIS	0	0	0	0	0	0	0	0	0	0	0	1	0	1	1	0	3	0	0	0	0	0	0	0	0	0	0	0	0	0	0	0	0	0	0	0	0
355000	3550001	SAO LUIS DO PARAITINGA	RRAS17	SUL_SUDESTE	3517	TAUBATÉ	33	1352	TAUBATE	1352 TAUBATE	35174	V. PARAÍBA-REG. SERRANA	0	0	0	0	0	0	0	0	0	0	0	0	1	1	0	0	2	0	0	0	0	0	0	0	0	0	0	0	0	0	0	0	0	0	0	0	0
355010	3550100	SAO MANUEL	RRAS09	CENTRO_OESTE	3506	BAURU	16	1341	BOTUCATU	1341 BOTUCATU	35063	POLO CUESTA	0	0	0	0	0	0	1	0	0	1	0	0	1	4	3	1	11	0	0	0	0	0	0	0	0	0	0	0	0	0	3	0	0	0	0	0	0
355020	3550209	SAO MIGUEL ARCANJO	RRAS08	SUL_SUDESTE	3516	SOROCABA	31	1353	SOROCABA	1353 SOROCABA	35161	ITAPETININGA	0	0	0	0	0	0	0	0	0	0	0	1	2	3	0	0	6	0	0	0	0	0	0	0	0	0	0	0	0	0	2	0	0	0	0	0	0
355040	3550407	SAO PEDRO	RRAS14	CENTRO_LESTE	3510	PIRACICABA	20	1345	PIRACICABA	1345 PIRACICABA	35103	PIRACICABA	0	0	0	0	0	0	0	0	0	0	1	1	1	0	0	1	4	0	0	0	0	0	0	0	0	0	0	0	0	0	0	0	0	0	0	0	0
355050	3550506	SAO PEDRO DO TURVO	RRAS10	CENTRO_OESTE	3509	MARÍLIA	13	1338	ASSIS	1338 ASSIS	35094	OURINHOS	0	0	0	0	0	0	0	0	0	0	0	0	0	0	0	0	0	0	0	0	0	0	0	0	0	0	0	0	0	0	0	0	0	0	0	0	0
355060	3550605	SAO ROQUE	RRAS08	SUL_SUDESTE	3516	SOROCABA	31	1353	SOROCABA	1353 SOROCABA	35163	SOROCABA	0	0	0	0	1	0	0	2	1	2	5	6	10	7	7	3	44	0	0	0	0	0	0	0	0	0	0	0	1	1	0	0	0	0	0	0	0
355070	3550704	SAO SEBASTIAO	RRAS17	SUL_SUDESTE	3517	TAUBATÉ	28	1576	CARAGUATATUBA	1576 CARAGUATATUBA	35173	LITORAL NORTE	1	0	0	0	0	0	0	0	1	1	1	4	7	9	4	0	28	0	0	0	0	0	0	0	0	0	0	0	1	1	0	0	0	0	0	0	0
355080	3550803	SAO SEBASTIAO DA GRAMA	RRAS15	NORDESTE	3514	SÃO JOÃO DA BOA VISTA	26	1350	SAO JOAO DA BOA VISTA	1350 SAO JOAO DA BOA VISTA	35143	RIO PARDO	0	0	0	0	0	0	0	0	0	0	0	1	2	0	0	1	4	0	0	0	0	0	0	0	0	0	0	0	0	0	0	0	0	0	0	0	0
355090	3550902	SAO SIMAO	RRAS13	NORDESTE	3513	RIBEIRÃO PRETO	24	1348	RIBEIRAO PRETO	1348 RIBEIRAO PRETO	35132	AQUÍFERO GUARANI	0	0	0	1	0	1	0	0	0	0	0	0	1	0	0	1	4	0	0	0	0	0	0	0	0	0	0	0	0	0	0	0	0	0	0	0	0
355100	3551009	SAO VICENTE	RRAS07	SUL_SUDESTE	3504	BAIXADA SANTISTA	25	1349	SANTOS	1349 SANTOS	35041	BAIXADA SANTISTA	0	0	0	0	0	0	0	0	0	0	7	18	25	25	14	3	92	0	0	0	0	0	0	0	0	0	0	0	0	2	2	0	0	0	0	0	0
355110	3551108	SARAPUI	RRAS08	SUL_SUDESTE	3516	SOROCABA	31	1353	SOROCABA	1353 SOROCABA	35161	ITAPETININGA	0	0	0	0	0	0	0	0	0	0	0	1	3	0	0	0	4	0	0	0	0	0	0	0	0	0	0	0	0	0	0	0	0	0	0	0	0
355120	3551207	SARUTAIA	RRAS09	CENTRO_OESTE	3506	BAURU	16	1341	BOTUCATU	1341 BOTUCATU	35061	VALE DO JURUMIRIM	0	0	0	0	0	0	0	0	0	0	0	0	0	0	0	0	0	0	0	0	0	0	0	0	0	0	0	0	0	0	0	0	0	0	0	0	0
355130	3551306	SEBASTIANOPOLIS DO SUL	RRAS12	NOROESTE	3515	SÃO JOSÉ DO RIO PRETO	29	1354	SAO JOSE DO RIO PRETO	1354 SAO JOSE DO RIO PRETO	35157	VOTUPORANGA	0	0	0	0	0	0	0	0	0	0	0	0	0	0	0	0	0	0	0	0	0	0	0	0	0	0	0	0	0	0	0	0	0	0	0	0	0
355140	3551405	SERRA AZUL	RRAS13	NORDESTE	3513	RIBEIRÃO PRETO	24	1348	RIBEIRAO PRETO	1348 RIBEIRAO PRETO	35132	AQUÍFERO GUARANI	0	0	0	0	0	0	0	0	0	0	0	1	1	0	0	0	2	0	0	0	0	0	0	0	0	0	0	0	0	0	0	0	0	0	0	0	0
355160	3551603	SERRA NEGRA	RRAS15	CENTRO_LESTE	3507	CAMPINAS	17	1342	CAMPINAS	1342 CAMPINAS	35074	CIRCUITO DAS AGUAS	0	0	0	0	0	0	0	1	0	0	0	2	3	0	1	1	8	0	0	0	0	0	0	0	0	0	0	0	0	0	0	0	0	0	0	0	0
355150	3551504	SERRANA	RRAS13	NORDESTE	3513	RIBEIRÃO PRETO	24	1348	RIBEIRAO PRETO	1348 RIBEIRAO PRETO	35132	AQUÍFERO GUARANI	0	0	0	0	0	0	0	0	0	1	0	2	2	5	1	0	11	0	0	0	0	0	0	0	0	0	0	0	0	0	0	0	0	0	0	0	0
355170	3551702	SERTAOZINHO	RRAS13	NORDESTE	3513	RIBEIRÃO PRETO	24	1348	RIBEIRAO PRETO	1348 RIBEIRAO PRETO	35131	HORIZONTE VERDE	0	0	0	1	0	0	1	2	1	1	5	5	6	4	3	0	29	0	0	0	0	0	0	0	0	0	0	0	1	1	0	0	0	0	0	0	0
355180	3551801	SETE BARRAS	RRAS07	SUL_SUDESTE	3512	REGISTRO	23	1347	REGISTRO	1347 REGISTRO	35121	VALE DO RIBEIRA	0	0	0	0	0	0	0	0	0	0	0	2	1	0	1	0	4	0	0	0	0	0	0	0	0	0	0	0	0	0	0	0	0	0	0	0	0
355190	3551900	SEVERINIA	RRAS13	NOROESTE	3505	BARRETOS	14	1339	BARRETOS	1339 BARRETOS	35051	NORTE-BARRETOS	0	0	0	0	0	0	0	0	0	0	0	1	0	0	0	0	1	0	0	0	0	0	0	0	0	0	0	0	0	0	0	0	0	0	0	0	0
355200	3552007	SILVEIRAS	RRAS17	SUL_SUDESTE	3517	TAUBATÉ	33	1352	TAUBATE	1352 TAUBATE	35172	CIRCUITO DA FÉ - VALE HISTÓRICO	0	0	0	0	0	0	0	0	0	0	0	0	0	0	0	0	0	0	0	0	0	0	0	0	0	0	0	0	0	0	0	0	0	0	0	0	0
355210	3552106	SOCORRO	RRAS16	CENTRO_LESTE	3507	CAMPINAS	17	1342	CAMPINAS	1342 CAMPINAS	35071	BRAGANÇA	0	0	0	0	0	0	0	0	0	1	0	6	5	3	1	0	16	0	0	0	0	0	0	0	0	0	0	0	0	0	0	0	0	0	0	0	0
355220	3552205	SOROCABA	RRAS08	SUL_SUDESTE	3516	SOROCABA	31	1353	SOROCABA	1353 SOROCABA	35163	SOROCABA	1	0	0	2	0	0	3	2	3	7	18	37	58	50	27	8	216	0	0	0	0	0	0	0	0	0	0	0	4	12	5	1	0	0	0	0	0
355230	3552304	SUD MENUCCI	RRAS12	NOROESTE	3502	ARAÇATUBA	11	1336	ARACATUBA	1336 ARACATUBA	35022	LAGOS DO DRS II	0	0	0	0	0	0	0	0	0	0	0	0	0	0	0	0	0	0	0	0	0	0	0	0	0	0	0	0	0	0	0	0	0	0	0	0	0
355240	3552403	SUMARE	RRAS15	CENTRO_LESTE	3507	CAMPINAS	17	1342	CAMPINAS	1342 CAMPINAS	35072	REG METRO CAMPINAS	1	1	1	1	0	1	2	1	0	3	5	21	22	20	21	5	105	0	0	0	0	0	0	0	0	0	0	0	0	0	0	0	0	0	0	0	0
355255	3552551	SUZANAPOLIS	RRAS12	NOROESTE	3502	ARAÇATUBA	11	1336	ARACATUBA	1336 ARACATUBA	35022	LAGOS DO DRS II	0	0	0	0	1	0	0	0	0	0	1	0	0	0	0	0	2	0	0	0	0	0	0	0	0	0	0	0	0	0	0	0	0	0	0	0	0
355250	3552502	SUZANO	RRAS02	SUL_SUDESTE	3501	GRANDE SÃO PAULO	8	1333	MOGI DAS CRUZES	1333 MOGI DAS CRUZES	35011	ALTO DO TIETÊ	0	0	1	0	1	0	0	3	2	2	7	32	35	52	22	4	161	0	0	0	0	0	0	0	0	0	1	0	3	7	9	1	0	0	0	0	0
355260	3552601	TABAPUA	RRAS12	NOROESTE	3515	SÃO JOSÉ DO RIO PRETO	29	1354	SAO JOSE DO RIO PRETO	1354 SAO JOSE DO RIO PRETO	35151	CATANDUVA	0	0	0	2	0	0	1	0	0	0	5	1	0	1	2	0	12	0	0	0	0	0	0	0	0	0	0	0	0	0	0	0	0	0	0	0	0
355270	3552700	TABATINGA	RRAS13	NORDESTE	3503	ARARAQUARA	12	1337	ARARAQUARA	1337 ARARAQUARA	35032	CENTRO OESTE DO DRS III	0	0	0	0	0	0	0	0	0	0	0	0	0	0	0	0	0	0	0	0	0	0	0	0	0	0	0	0	0	0	0	0	0	0	0	0	0
355280	3552809	TABOAO DA SERRA	RRAS04	SUL_SUDESTE	3501	GRANDE SÃO PAULO	10	1335	OSASCO	1335 OSASCO	35013	MANANCIAIS	0	1	0	0	1	0	0	1	2	3	12	42	57	49	25	4	197	0	0	0	0	0	0	0	0	0	0	2	12	19	5	5	0	0	0	0	0
355290	3552908	TACIBA	RRAS11	CENTRO_OESTE	3511	PRESIDENTE PRUDENTE	21	1346	PRESIDENTE PRUDENTE	1346 PRESIDENTE PRUDENTE	35112	ALTA SOROCABANA	0	0	0	0	0	0	0	0	0	0	0	0	0	0	0	0	0	0	0	0	0	0	0	0	0	0	0	0	0	0	0	0	0	0	0	0	0
355300	3553005	TAGUAI	RRAS09	CENTRO_OESTE	3506	BAURU	16	1341	BOTUCATU	1341 BOTUCATU	35061	VALE DO JURUMIRIM	0	0	0	0	0	0	0	0	0	0	0	0	0	0	0	0	0	0	0	0	0	0	0	0	0	0	0	0	0	0	0	0	0	0	0	0	0
355310	3553104	TAIACU	RRAS13	NOROESTE	3505	BARRETOS	14	1339	BARRETOS	1339 BARRETOS	35052	SUL-BARRETOS	0	0	0	0	0	0	0	0	0	0	0	0	0	0	1	0	1	0	0	0	0	0	0	0	0	0	0	0	0	0	0	0	0	0	0	0	0
355320	3553203	TAIUVA	RRAS13	NOROESTE	3505	BARRETOS	14	1339	BARRETOS	1339 BARRETOS	35052	SUL-BARRETOS	0	0	0	0	0	0	0	0	0	0	0	0	1	0	0	0	1	0	0	0	0	0	0	0	0	0	0	0	0	0	0	0	0	0	0	0	0
355330	3553302	TAMBAU	RRAS15	NORDESTE	3514	SÃO JOÃO DA BOA VISTA	26	1350	SAO JOAO DA BOA VISTA	1350 SAO JOAO DA BOA VISTA	35142	MANTIQUEIRA	0	0	0	0	0	0	0	0	0	0	0	2	1	1	1	1	6	0	0	0	0	0	0	0	0	0	0	0	0	0	0	0	0	0	0	0	0
355340	3553401	TANABI	RRAS12	NOROESTE	3515	SÃO JOSÉ DO RIO PRETO	29	1354	SAO JOSE DO RIO PRETO	1354 SAO JOSE DO RIO PRETO	35155	SÃO JOSÉ DO RIO PRETO	0	1	0	1	0	0	0	1	0	0	1	3	3	4	5	0	19	0	0	0	0	0	0	0	0	0	0	0	0	0	0	0	0	0	0	0	0
355350	3553500	TAPIRAI	RRAS08	SUL_SUDESTE	3516	SOROCABA	31	1353	SOROCABA	1353 SOROCABA	35163	SOROCABA	0	0	0	0	0	0	0	0	0	0	0	1	0	0	0	0	1	0	0	0	0	0	0	0	0	0	0	0	0	0	0	0	0	0	0	0	0
355360	3553609	TAPIRATIBA	RRAS15	NORDESTE	3514	SÃO JOÃO DA BOA VISTA	26	1350	SAO JOAO DA BOA VISTA	1350 SAO JOAO DA BOA VISTA	35143	RIO PARDO	0	0	0	0	0	0	0	0	0	0	0	0	0	2	0	0	2	0	0	0	0	0	0	0	0	0	0	0	0	0	0	0	0	0	0	0	0
355365	3553658	TAQUARAL	RRAS13	NOROESTE	3505	BARRETOS	14	1339	BARRETOS	1339 BARRETOS	35052	SUL-BARRETOS	0	0	0	0	0	0	0	0	0	0	0	0	0	0	1	0	1	0	0	0	0	0	0	0	0	0	0	0	0	0	0	0	0	0	0	0	0
355370	3553708	TAQUARITINGA	RRAS13	NORDESTE	3503	ARARAQUARA	12	1337	ARARAQUARA	1337 ARARAQUARA	35033	NORTE DO DRS III	1	0	0	0	0	0	1	0	4	2	1	3	2	3	1	0	18	0	0	0	0	0	0	0	0	0	0	0	0	0	0	0	0	0	0	0	0
355380	3553807	TAQUARITUBA	RRAS09	CENTRO_OESTE	3506	BAURU	16	1341	BOTUCATU	1341 BOTUCATU	35061	VALE DO JURUMIRIM	0	0	0	0	0	0	0	1	0	0	2	0	4	2	1	0	10	0	0	0	0	0	0	0	0	0	0	0	0	0	0	0	0	0	0	0	0
355385	3553856	TAQUARIVAI	RRAS08	SUL_SUDESTE	3516	SOROCABA	32	1575	ITAPEVA	1575 ITAPEVA	35162	ITAPEVA	0	0	0	0	0	0	0	0	0	0	0	0	1	0	0	0	1	0	0	0	0	0	0	0	0	0	0	0	0	0	0	0	0	0	0	0	0
355390	3553906	TARABAI	RRAS11	CENTRO_OESTE	3511	PRESIDENTE PRUDENTE	21	1346	PRESIDENTE PRUDENTE	1346 PRESIDENTE PRUDENTE	35112	ALTA SOROCABANA	0	0	0	0	0	0	0	0	0	0	0	0	2	0	0	0	2	0	0	0	0	0	0	0	0	0	0	0	0	0	0	0	0	0	0	0	0
355395	3553955	TARUMA	RRAS10	CENTRO_OESTE	3509	MARÍLIA	13	1338	ASSIS	1338 ASSIS	35092	ASSIS	0	0	0	0	0	0	0	0	0	0	1	0	0	1	0	0	2	0	0	0	0	0	0	0	0	0	0	0	0	0	0	0	0	0	0	0	0
355400	3554003	TATUI	RRAS08	SUL_SUDESTE	3516	SOROCABA	31	1353	SOROCABA	1353 SOROCABA	35161	ITAPETININGA	0	0	0	0	1	5	1	0	1	2	5	9	12	12	5	4	57	0	0	0	0	0	0	0	0	0	0	0	1	0	2	0	0	0	0	0	0
355410	3554102	TAUBATE	RRAS17	SUL_SUDESTE	3517	TAUBATÉ	33	1352	TAUBATE	1352 TAUBATE	35174	V. PARAÍBA-REG. SERRANA	2	1	3	2	2	3	2	0	0	1	9	17	20	0	2	1	65	0	0	0	0	0	0	0	0	0	0	0	0	0	0	0	0	0	0	0	0
355420	3554201	TEJUPA	RRAS09	CENTRO_OESTE	3506	BAURU	16	1341	BOTUCATU	1341 BOTUCATU	35061	VALE DO JURUMIRIM	0	0	0	0	0	0	0	0	0	0	0	0	0	0	0	0	0	0	0	0	0	0	0	0	0	0	0	0	0	0	0	0	0	0	0	0	0
355430	3554300	TEODORO SAMPAIO	RRAS11	CENTRO_OESTE	3511	PRESIDENTE PRUDENTE	22	1573	PRESIDENTE VENCESLAU	1573 PRESIDENTE VENCESLAU	35115	PONTAL DO PARANAPANEMA	0	0	0	1	0	0	0	0	0	0	0	0	0	0	1	0	2	0	0	0	0	0	0	0	0	0	0	0	0	0	0	0	0	0	0	0	0
355440	3554409	TERRA ROXA	RRAS13	NOROESTE	3505	BARRETOS	14	1339	BARRETOS	1339 BARRETOS	35052	SUL-BARRETOS	0	0	0	0	0	0	0	0	0	0	0	1	2	2	3	0	8	0	0	0	0	0	0	0	0	0	0	0	0	0	0	0	0	0	0	0	0
355450	3554508	TIETE	RRAS08	SUL_SUDESTE	3516	SOROCABA	31	1353	SOROCABA	1353 SOROCABA	35163	SOROCABA	0	0	0	0	0	0	0	0	0	0	0	1	0	2	0	0	3	0	0	0	0	0	0	0	0	0	0	0	0	0	0	0	0	0	0	0	0
355460	3554607	TIMBURI	RRAS10	CENTRO_OESTE	3509	MARÍLIA	13	1338	ASSIS	1338 ASSIS	35094	OURINHOS	0	0	0	0	0	0	0	0	0	0	0	0	1	0	0	0	1	0	0	0	0	0	0	0	0	0	0	0	0	0	0	0	0	0	0	0	0
355465	3554656	TORRE DE PEDRA	RRAS09	CENTRO_OESTE	3506	BAURU	16	1341	BOTUCATU	1341 BOTUCATU	35063	POLO CUESTA	0	0	0	0	0	0	0	0	0	0	0	0	1	0	0	0	1	0	0	0	0	0	0	0	0	0	0	0	0	0	0	0	0	0	0	0	0
355470	3554706	TORRINHA	RRAS09	CENTRO_OESTE	3506	BAURU	15	1340	BAURU	1340 BAURU	35064	JAU	0	0	0	0	0	0	0	0	0	0	0	0	1	0	0	0	1	0	0	0	0	0	0	0	0	0	0	0	0	0	0	0	0	0	0	0	0
355475	3554755	TRABIJU	RRAS13	NORDESTE	3503	ARARAQUARA	12	1337	ARARAQUARA	1337 ARARAQUARA	35031	CENTRAL DO DRS III	0	0	0	0	0	0	0	0	0	0	0	0	0	0	0	0	0	0	0	0	0	0	0	0	0	0	0	0	0	0	0	0	0	0	0	0	0
355480	3554805	TREMEMBE	RRAS17	SUL_SUDESTE	3517	TAUBATÉ	33	1352	TAUBATE	1352 TAUBATE	35174	V. PARAÍBA-REG. SERRANA	0	1	1	0	0	1	0	0	0	0	1	1	1	0	0	0	6	0	0	0	0	0	0	0	0	0	0	0	0	0	0	0	0	0	0	0	0
355490	3554904	TRES FRONTEIRAS	RRAS12	NOROESTE	3515	SÃO JOSÉ DO RIO PRETO	30	1574	JALES	1574 JALES	35152	SANTA FÉ DO SUL	0	0	0	0	0	0	0	0	0	0	0	0	0	0	0	0	0	0	0	0	0	0	0	0	0	0	0	0	0	0	0	0	0	0	0	0	0
355495	3554953	TUIUTI	RRAS16	CENTRO_LESTE	3507	CAMPINAS	17	1342	CAMPINAS	1342 CAMPINAS	35071	BRAGANÇA	0	0	0	0	0	0	0	0	0	0	0	0	1	0	0	0	1	0	0	0	0	0	0	0	0	0	0	0	0	0	0	0	0	0	0	0	0
355500	3555000	TUPA	RRAS10	CENTRO_OESTE	3509	MARÍLIA	19	1344	MARILIA	1344 MARILIA	35095	TUPÃ	0	1	0	0	0	0	0	1	1	0	3	1	1	0	0	0	8	0	0	0	0	0	0	0	0	0	0	0	0	0	0	0	0	0	0	0	0
355510	3555109	TUPI PAULISTA	RRAS11	CENTRO_OESTE	3511	PRESIDENTE PRUDENTE	22	1573	PRESIDENTE VENCESLAU	1573 PRESIDENTE VENCESLAU	35111	ALTA PAULISTA	0	0	0	0	0	0	0	0	0	0	0	0	1	0	0	0	1	0	0	0	0	0	0	0	0	0	0	0	0	0	0	0	0	0	0	0	0
355520	3555208	TURIUBA	RRAS12	NOROESTE	3502	ARAÇATUBA	11	1336	ARACATUBA	1336 ARACATUBA	35023	CONSÓRCIOS DO DRS II	0	0	0	0	0	0	0	0	0	0	0	0	0	0	0	0	0	0	0	0	0	0	0	0	0	0	0	0	0	0	0	0	0	0	0	0	0
355530	3555307	TURMALINA	RRAS12	NOROESTE	3515	SÃO JOSÉ DO RIO PRETO	30	1574	JALES	1574 JALES	35154	FERNANDÓPOLIS	1	0	0	0	0	0	0	0	0	0	0	0	1	0	0	0	2	0	0	0	0	0	0	0	0	0	0	0	0	0	0	0	0	0	0	0	0
355535	3555356	UBARANA	RRAS12	NOROESTE	3515	SÃO JOSÉ DO RIO PRETO	29	1354	SAO JOSE DO RIO PRETO	1354 SAO JOSE DO RIO PRETO	35156	JOSÉ BONIFÁCIO	0	0	0	0	0	0	0	0	0	0	0	0	2	0	0	0	2	0	0	0	0	0	0	0	0	0	0	0	0	0	0	0	0	0	0	0	0
355540	3555406	UBATUBA	RRAS17	SUL_SUDESTE	3517	TAUBATÉ	28	1576	CARAGUATATUBA	1576 CARAGUATATUBA	35173	LITORAL NORTE	0	0	0	0	0	0	0	2	0	1	2	10	4	6	2	1	28	0	0	0	0	0	0	0	0	0	0	0	0	0	0	0	0	0	0	0	0
355550	3555505	UBIRAJARA	RRAS10	CENTRO_OESTE	3509	MARÍLIA	19	1344	MARILIA	1344 MARILIA	35093	MARÍLIA	0	0	0	0	0	0	0	0	0	0	0	0	0	0	0	0	0	0	0	0	0	0	0	0	0	0	0	0	0	0	0	0	0	0	0	0	0
355560	3555604	UCHOA	RRAS12	NOROESTE	3515	SÃO JOSÉ DO RIO PRETO	29	1354	SAO JOSE DO RIO PRETO	1354 SAO JOSE DO RIO PRETO	35155	SÃO JOSÉ DO RIO PRETO	0	0	0	0	0	0	0	0	1	0	0	1	0	0	2	0	4	0	0	0	0	0	0	0	0	0	0	0	0	0	0	0	0	0	0	0	0
355570	3555703	UNIAO PAULISTA	RRAS12	NOROESTE	3515	SÃO JOSÉ DO RIO PRETO	29	1354	SAO JOSE DO RIO PRETO	1354 SAO JOSE DO RIO PRETO	35156	JOSÉ BONIFÁCIO	0	0	0	0	0	0	0	0	0	0	0	0	0	0	0	0	0	0	0	0	0	0	0	0	0	0	0	0	0	0	0	0	0	0	0	0	0
355580	3555802	URANIA	RRAS12	NOROESTE	3515	SÃO JOSÉ DO RIO PRETO	30	1574	JALES	1574 JALES	35153	JALES	0	0	0	0	0	0	0	0	0	0	0	0	0	0	0	1	1	0	0	0	0	0	0	0	0	0	0	0	0	0	0	0	0	0	0	0	0
355590	3555901	URU	RRAS09	CENTRO_OESTE	3506	BAURU	15	1340	BAURU	1340 BAURU	35065	LINS	0	0	0	0	0	0	0	0	0	0	0	0	0	0	0	0	0	0	0	0	0	0	0	0	0	0	0	0	0	0	0	0	0	0	0	0	0
355600	3556008	URUPES	RRAS12	NOROESTE	3515	SÃO JOSÉ DO RIO PRETO	29	1354	SAO JOSE DO RIO PRETO	1354 SAO JOSE DO RIO PRETO	35151	CATANDUVA	0	0	0	0	0	0	0	0	0	0	0	0	0	1	1	0	2	0	0	0	0	0	0	0	0	0	0	0	0	0	0	0	0	0	0	0	0
355610	3556107	VALENTIM GENTIL	RRAS12	NOROESTE	3515	SÃO JOSÉ DO RIO PRETO	29	1354	SAO JOSE DO RIO PRETO	1354 SAO JOSE DO RIO PRETO	35157	VOTUPORANGA	0	0	0	0	0	0	0	0	0	0	0	2	2	0	1	0	5	0	0	0	0	0	0	0	0	0	0	0	0	0	0	0	0	0	0	0	0
355620	3556206	VALINHOS	RRAS15	CENTRO_LESTE	3507	CAMPINAS	17	1342	CAMPINAS	1342 CAMPINAS	35072	REG METRO CAMPINAS	0	0	0	0	0	0	1	0	0	0	4	38	32	13	22	2	112	0	0	0	0	0	0	0	0	0	0	0	0	3	1	0	0	0	0	0	0
355630	3556305	VALPARAISO	RRAS12	NOROESTE	3502	ARAÇATUBA	11	1336	ARACATUBA	1336 ARACATUBA	35021	CENTRAL DO DRS II	0	0	0	0	0	0	1	0	0	0	0	2	4	0	1	0	8	0	0	0	0	0	0	0	0	0	0	0	0	0	0	0	0	0	0	0	0
355635	3556354	VARGEM	RRAS16	CENTRO_LESTE	3507	CAMPINAS	17	1342	CAMPINAS	1342 CAMPINAS	35071	BRAGANÇA	0	0	0	0	0	0	0	0	0	0	0	0	1	0	0	0	1	0	0	0	0	0	0	0	0	0	0	0	0	0	0	0	0	0	0	0	0
355640	3556404	VARGEM GRANDE DO SUL	RRAS15	NORDESTE	3514	SÃO JOÃO DA BOA VISTA	26	1350	SAO JOAO DA BOA VISTA	1350 SAO JOAO DA BOA VISTA	35142	MANTIQUEIRA	0	0	0	0	0	1	0	0	2	0	1	1	1	1	0	0	7	0	0	0	0	0	0	0	0	0	0	0	0	0	0	0	0	0	0	0	0
355645	3556453	VARGEM GRANDE PAULISTA	RRAS04	SUL_SUDESTE	3501	GRANDE SÃO PAULO	10	1335	OSASCO	1335 OSASCO	35013	MANANCIAIS	0	0	1	0	0	0	1	0	0	0	2	4	8	5	7	1	29	0	0	0	0	0	0	0	0	0	0	2	0	1	1	0	0	0	0	0	0
355650	3556503	VARZEA PAULISTA	RRAS16	CENTRO_LESTE	3507	CAMPINAS	17	1342	CAMPINAS	1342 CAMPINAS	35073	JUNDIAÍ	0	0	0	0	0	0	0	0	0	0	1	3	8	4	9	4	29	0	0	0	0	0	0	0	0	0	0	0	0	0	1	1	0	0	0	0	0
355660	3556602	VERA CRUZ	RRAS10	CENTRO_OESTE	3509	MARÍLIA	19	1344	MARILIA	1344 MARILIA	35093	MARÍLIA	0	1	0	0	0	0	1	0	0	0	0	0	2	0	0	0	4	0	0	0	0	0	0	0	0	0	0	0	0	0	0	0	0	0	0	0	0
355670	3556701	VINHEDO	RRAS15	CENTRO_LESTE	3507	CAMPINAS	17	1342	CAMPINAS	1342 CAMPINAS	35072	REG METRO CAMPINAS	0	1	0	0	0	0	2	1	1	1	2	7	10	11	8	1	45	0	0	0	0	0	0	0	0	0	0	0	1	0	0	1	0	0	0	0	0
355680	3556800	VIRADOURO	RRAS13	NOROESTE	3505	BARRETOS	14	1339	BARRETOS	1339 BARRETOS	35052	SUL-BARRETOS	0	0	0	0	0	0	0	0	0	0	0	2	3	3	2	0	10	0	0	0	0	0	0	0	0	0	0	0	0	0	0	0	0	0	0	0	0
355690	3556909	VISTA ALEGRE DO ALTO	RRAS13	NOROESTE	3505	BARRETOS	14	1339	BARRETOS	1339 BARRETOS	35052	SUL-BARRETOS	0	0	0	0	0	0	0	0	0	0	0	0	0	0	0	0	0	0	0	0	0	0	0	0	0	0	0	0	0	0	0	0	0	0	0	0	0
355695	3556958	VITORIA BRASIL	RRAS12	NOROESTE	3515	SÃO JOSÉ DO RIO PRETO	30	1574	JALES	1574 JALES	35153	JALES	0	0	0	0	0	0	0	0	0	0	0	0	0	0	0	0	0	0	0	0	0	0	0	0	0	0	0	0	0	0	0	0	0	0	0	0	0
355700	3557006	VOTORANTIM	RRAS08	SUL_SUDESTE	3516	SOROCABA	31	1353	SOROCABA	1353 SOROCABA	35163	SOROCABA	0	0	0	0	0	0	0	0	1	1	0	6	12	8	9	0	37	0	0	0	0	0	0	0	0	0	0	0	0	0	1	1	0	0	0	0	0
355710	3557105	VOTUPORANGA	RRAS12	NOROESTE	3515	SÃO JOSÉ DO RIO PRETO	29	1354	SAO JOSE DO RIO PRETO	1354 SAO JOSE DO RIO PRETO	35157	VOTUPORANGA	0	1	1	0	1	0	0	0	4	3	1	16	7	5	3	0	42	0	0	0	0	0	0	0	0	0	0	1	3	0	0	0	0	0	0	0	0
355715	3557154	ZACARIAS	RRAS12	NOROESTE	3515	SÃO JOSÉ DO RIO PRETO	29	1354	SAO JOSE DO RIO PRETO	1354 SAO JOSE DO RIO PRETO	35156	JOSÉ BONIFÁCIO	0	0	0	0	0	0	0	0	0	0	0	1	0	0	0	0	1	0	0	0	0	0	0	0	0	0	0	0	0	0	0	0	0	0	0	0	0
													107	102	77	93	91	103	162	230	287	558	2106	5910	6785	5710	3903	874		1	0	0	0	1	1	1	7	8	68	484	1258	1607	990	436	28	0	0	0	0
												Soma de cada grupo	27098															Soma de cada grupo		4890															Soma de cada grupo	932
												Contagem de notificações	27219															Contagem de confirmados		4918															Contagem de obitos	934
												Diferença	121															Diferença		28															Diferença	2
												Residentes fora do estado de SP	121															Residentes fora do estado de SP		28															Residentes fora do estado de SP	12
[truncated: 17 more columns]
